# Supplementary material for: N,N′-Bis(4-amino­benz­yl)oxalamide
Source: Acta Crystallogr Sect E Struct Rep Online. 2011 Jan 15;67(Pt 2):o398. doi: 10.1107/S1600536811000882 (PMC3051624; doi:10.1107/S1600536811000882)
Supplement: Supplementary file 1 [file e-67-0o398-sup1.cif]

##############################################################################
###                                                                        ###
###        Electronic paper (Acta Crystallographica Section E)             ###
###                                                                        ###
##############################################################################
#                                                                            #
# This CIF contains the data in a paper accepted for publication in Acta     #
# Crystallographica Section E. It conforms to the requirements of Notes      #
# for Authors for Section E, and has been peer reviewed under the auspices   #
# of the IUCr Commission on Journals.                                        #
#                                                                            #
# Full details of the Crystallographic Information File format               #
# are given in the paper "The Crystallographic Information File (CIF):       #
# a New Standard Archive File for Crystallography" by S. R. Hall, F. H.      #
# Allen and I. D. Brown [Acta Cryst. (1991), A47, 655-685].                  #
#                                                                            #
# The current version of the core CIF dictionary is obtainable from          #
# ftp://ftp.iucr.org/pub/cif_core.dic. The current version number is 2.4.    #
#                                                                            #
# Software is freely available for graphical display of the structure(s) in  #
# this CIF.  For information consult the CIF home page http://www.iucr.org/  #
# cif/home.html                                                              #
#                                                                            #
# This file may be used for bona fide research purposes within the           #
# scientific community so long as proper attribution is given to the journal # 
# article from which it was obtained.                                        #
#                                                                            #
##############################################################################
                                             
data_I
_audit_creation_method     SHELXL-97
_chemical_name_systematic
;
<i>N</i>,<i>N</i>'-Bis(4-aminobenzyl)oxalamide
;
_chemical_name_common     ?
_chemical_formula_moiety     'C16 H18 N4 O2'
_chemical_formula_sum     'C16 H18 N4 O2'
_chemical_formula_iupac     'C16 H18 N4 O2'
_chemical_formula_weight     298.34
_chemical_melting_point     ?
_symmetry_cell_setting     monoclinic
_symmetry_space_group_name_H-M     'P 21/c'
_symmetry_space_group_name_Hall     '-P 2ybc'
loop_
    _symmetry_equiv_pos_site_id
    _symmetry_equiv_pos_as_xyz
    1 x,y,z
    2 -x,1/2+y,1/2-z
    3 -x,-y,-z
    4 x,1/2-y,1/2+z
_cell_length_a     10.7970(9)
_cell_length_b     8.0930(8)
_cell_length_c     17.9888(7)
_cell_angle_alpha     90
_cell_angle_beta     110.151(10)
_cell_angle_gamma     90
_cell_volume     1475.7(2)
_cell_formula_units_Z     4
_cell_measurement_reflns_used     600
_cell_measurement_theta_min     20
_cell_measurement_theta_max     25
_cell_measurement_temperature     293(2)
_exptl_crystal_description     prism
_exptl_crystal_colour     colorless
_exptl_crystal_size_max     0.40
_exptl_crystal_size_mid     0.30
_exptl_crystal_size_min     0.20
_exptl_crystal_density_diffrn     1.343
_exptl_crystal_density_meas     ?
_exptl_crystal_density_method     'not measured'
_exptl_crystal_F_000     632
_exptl_absorpt_coefficient_mu     0.092
_exptl_absorpt_correction_type     none
_exptl_absorpt_process_details     none
_exptl_absorpt_correction_T_min     ?
_exptl_absorpt_correction_T_max     ?
_exptl_special_details
;
;
_diffrn_ambient_temperature     293(2)
_diffrn_radiation_type     MoK\a
_diffrn_radiation_wavelength     0.71073
_diffrn_radiation_source     'fine-focus sealed tube'
_diffrn_radiation_monochromator     graphite
_diffrn_measurement_device     'Bruker APEXII area-detector'
_diffrn_measurement_method     '\f and \w'
_diffrn_reflns_number     13460
_diffrn_reflns_av_R_equivalents     0.0503
_diffrn_reflns_av_sigmaI/netI     0.0344
_diffrn_reflns_theta_min     2.41
_diffrn_reflns_theta_max     24.99
_diffrn_reflns_theta_full     24.99
_diffrn_measured_fraction_theta_max     0.991
_diffrn_measured_fraction_theta_full     0.991
_diffrn_reflns_limit_h_min     -12
_diffrn_reflns_limit_h_max     12
_diffrn_reflns_limit_k_min     -8
_diffrn_reflns_limit_k_max     9
_diffrn_reflns_limit_l_min     -21
_diffrn_reflns_limit_l_max     21
_diffrn_standards_number     0
_diffrn_standards_interval_count     ?
_diffrn_standards_interval_time     ?
_diffrn_standards_decay_%     5
_refine_special_details
;
Refinement of <i>F</i>^2^ against ALL reflections. The weighted <i>R</i>-factor
<i>wR</i> and goodness of fit <i>S</i> are based on <i>F</i>^2^, conventional
<i>R</i>-factors <i>R</i> are based on <i>F</i>, with <i>F</i> set to zero for
negative <i>F</i>^2^. The threshold expression of <i>F</i>^2^ >
\s(<i>F</i>^2^) is used only for calculating <i>R</i>-factors(gt) <i>etc</i>.
and is not relevant to the choice of reflections for refinement.
<i>R</i>-factors based on <i>F</i>^2^ are statistically about twice as large
as those based on <i>F</i>, and <i>R</i>- factors based on ALL data will be
even larger.
;
_reflns_number_total     2577
_reflns_number_gt     2041
_reflns_threshold_expression     I>2sigma(I)
_refine_ls_structure_factor_coef     Fsqd
_refine_ls_matrix_type     full
_refine_ls_R_factor_all     0.0632
_refine_ls_R_factor_gt     0.0473
_refine_ls_wR_factor_gt     0.1279
_refine_ls_wR_factor_ref     0.1405
_refine_ls_goodness_of_fit_ref     1.050
_refine_ls_restrained_S_all     1.050
_refine_ls_number_reflns     2577
_refine_ls_number_parameters     199
_refine_ls_number_restraints     0
_refine_ls_hydrogen_treatment     constr
_refine_ls_weighting_scheme     calc
_refine_ls_weighting_details
         'calc w=1/[\s^2^(Fo^2^)+(0.0744P)^2^+0.3652P] where P=(Fo^2^+2Fc^2^)/3'
_atom_sites_solution_hydrogens     geom
_atom_sites_solution_primary     direct
_atom_sites_solution_secondary     difmap
_refine_ls_shift/su_max     0.000
_refine_ls_shift/su_mean     0.000
_refine_diff_density_max     0.242
_refine_diff_density_min     -0.213
_refine_ls_extinction_method     none
_refine_ls_extinction_coef     ?
loop_
    _atom_type_symbol
    _atom_type_description
    _atom_type_scat_dispersion_real
    _atom_type_scat_dispersion_imag
    _atom_type_scat_source
    'C' 'C' 0.0033 0.0016
                         'International Tables Vol C Tables 4.2.6.8 and 6.1.1.4'
    'H' 'H' 0.0000 0.0000
                         'International Tables Vol C Tables 4.2.6.8 and 6.1.1.4'
    'N' 'N' 0.0061 0.0033
                         'International Tables Vol C Tables 4.2.6.8 and 6.1.1.4'
    'O' 'O' 0.0106 0.0060
                         'International Tables Vol C Tables 4.2.6.8 and 6.1.1.4'
_computing_data_collection     'APEX2 (Bruker, 2004)'
_computing_cell_refinement     'SAINT (Bruker, 2004)'
_computing_data_reduction     'SAINT (Bruker, 2004)'
_computing_structure_solution     'SHELXS97 (Sheldrick, 2008)'
_computing_structure_refinement     'SHELXL97 (Sheldrick, 2008)'
_computing_molecular_graphics     'SHELXTL (Sheldrick, 2008)'
_computing_publication_material
                         'SHELXL97 (Sheldrick, 2008) and WinGX (Farrugia, 1999)'
loop_
    _atom_site_type_symbol
    _atom_site_label
    _atom_site_fract_x
    _atom_site_fract_y
    _atom_site_fract_z
    _atom_site_U_iso_or_equiv
    _atom_site_thermal_displace_type
    _atom_site_calc_flag
    _atom_site_refinement_flags
    _atom_site_occupancy
    O O9 -0.04287(12) 0.80255(17) 0.03285(8) 0.0510(4) Uani . . 1.000
    O O10 0.28644(13) 0.6703(2) 0.11061(9) 0.0636(5) Uani . . 1.000
    N N4 -0.22384(17) 0.7608(2) 0.35278(10) 0.0581(6) Uani . . 1.000
    N N8 0.04232(14) 0.56568(19) 0.09827(9) 0.0439(5) Uani . . 1.000
    N N11 0.19920(15) 0.8886(2) 0.03145(9) 0.0478(5) Uani . . 1.000
    N N16 0.4741(2) 0.6082(3) -0.21045(14) 0.0872(9) Uani . . 1.000
    C C1 -0.12077(16) 0.5601(2) 0.16642(10) 0.0404(6) Uani . . 1.000
    C C2 -0.22418(18) 0.6700(3) 0.15269(11) 0.0488(6) Uani . . 1.000
    C C3 -0.26137(18) 0.7320(3) 0.21331(11) 0.0505(7) Uani . . 1.000
    C C4 -0.19297(17) 0.6871(2) 0.29106(11) 0.0431(6) Uani . . 1.000
    C C5 -0.09016(19) 0.5751(3) 0.30558(11) 0.0493(6) Uani . . 1.000
    C C6 -0.05570(18) 0.5125(3) 0.24415(11) 0.0488(6) Uani . . 1.000
    C C7 -0.08159(18) 0.4955(3) 0.09935(11) 0.0472(6) Uani . . 1.000
    C C9 0.05074(17) 0.7099(2) 0.06609(10) 0.0399(6) Uani . . 1.000
    C C10 0.19201(18) 0.7547(2) 0.07215(10) 0.0430(6) Uani . . 1.000
    C C12 0.3227(2) 0.9461(3) 0.02409(13) 0.0561(7) Uani . . 1.000
    C C13 0.36006(17) 0.8540(2) -0.03788(11) 0.0453(6) Uani . . 1.000
    C C14 0.45884(18) 0.7383(3) -0.01763(13) 0.0542(7) Uani . . 1.000
    C C15 0.4959(2) 0.6559(3) -0.07410(15) 0.0610(8) Uani . . 1.000
    C C16 0.4330(2) 0.6865(3) -0.15412(13) 0.0563(7) Uani . . 1.000
    C C17 0.3328(2) 0.8023(3) -0.17473(13) 0.0667(8) Uani . . 1.000
    C C18 0.2968(2) 0.8838(3) -0.11778(13) 0.0600(7) Uani . . 1.000
    H H2 -0.27013 0.70323 0.10101 0.0586 Uiso . . 1.000
    H H3 -0.33254 0.80416 0.20198 0.0606 Uiso . . 1.000
    H H4A -0.28523 0.83393 0.34251 0.0696 Uiso . . 1.000
    H H4B -0.18144 0.73296 0.40102 0.0696 Uiso . . 1.000
    H H5 -0.04405 0.54185 0.35724 0.0591 Uiso . . 1.000
    H H6 0.01287 0.43645 0.25513 0.0586 Uiso . . 1.000
    H H7A -0.15096 0.52059 0.04962 0.0567 Uiso . . 1.000
    H H7B -0.07300 0.37623 0.10376 0.0567 Uiso . . 1.000
    H H8 0.11364 0.51010 0.11973 0.0527 Uiso . . 1.000
    H H11 0.12828 0.94390 0.00844 0.0574 Uiso . . 1.000
    H H12A 0.31459 1.06273 0.01087 0.0673 Uiso . . 1.000
    H H12B 0.39291 0.93392 0.07483 0.0673 Uiso . . 1.000
    H H14A 0.50224 0.71438 0.03561 0.0650 Uiso . . 1.000
    H H15 0.56389 0.57895 -0.05811 0.0732 Uiso . . 1.000
    H H16A 0.43692 0.63146 -0.25982 0.1046 Uiso . . 1.000
    H H16B 0.53677 0.53665 -0.19591 0.1046 Uiso . . 1.000
    H H17 0.28877 0.82581 -0.22794 0.0801 Uiso . . 1.000
    H H18 0.22843 0.96034 -0.13353 0.0720 Uiso . . 1.000
loop_
    _atom_site_aniso_label
    _atom_site_aniso_U_11
    _atom_site_aniso_U_22
    _atom_site_aniso_U_33
    _atom_site_aniso_U_12
    _atom_site_aniso_U_13
    _atom_site_aniso_U_23
    O9 0.0456(7) 0.0494(8) 0.0576(8) 0.0014(6) 0.0173(6) 0.0056(6)
    O10 0.0457(8) 0.0741(10) 0.0721(10) 0.0067(7) 0.0219(7) 0.0212(8)
    N4 0.0659(11) 0.0607(11) 0.0553(10) 0.0091(9) 0.0308(9) -0.0015(8)
    N8 0.0436(8) 0.0456(9) 0.0468(9) 0.0005(7) 0.0212(7) 0.0029(7)
    N11 0.0457(9) 0.0467(9) 0.0575(9) -0.0019(7) 0.0261(7) 0.0031(8)
    N16 0.0781(13) 0.1039(18) 0.1004(16) -0.0224(13) 0.0575(12) -0.0310(14)
    C1 0.0394(9) 0.0395(10) 0.0437(10) -0.0073(7) 0.0163(8) -0.0001(8)
    C2 0.0422(10) 0.0619(13) 0.0405(10) 0.0012(9) 0.0119(8) 0.0086(9)
    C3 0.0406(10) 0.0573(12) 0.0553(12) 0.0093(9) 0.0187(9) 0.0087(10)
    C4 0.0428(10) 0.0425(10) 0.0489(10) -0.0055(8) 0.0220(8) 0.0014(8)
    C5 0.0525(11) 0.0547(12) 0.0403(10) 0.0066(9) 0.0156(8) 0.0079(9)
    C6 0.0480(10) 0.0468(11) 0.0526(11) 0.0088(9) 0.0186(9) 0.0036(9)
    C7 0.0497(10) 0.0462(11) 0.0500(11) -0.0096(9) 0.0226(9) -0.0050(9)
    C9 0.0432(10) 0.0431(10) 0.0362(9) -0.0010(8) 0.0173(8) -0.0044(8)
    C10 0.0442(10) 0.0477(11) 0.0399(9) -0.0013(9) 0.0179(8) -0.0017(8)
    C12 0.0536(12) 0.0529(12) 0.0691(13) -0.0151(9) 0.0305(10) -0.0055(10)
    C13 0.0384(9) 0.0474(11) 0.0541(11) -0.0074(8) 0.0210(8) 0.0058(9)
    C14 0.0426(10) 0.0638(13) 0.0574(12) -0.0010(10) 0.0187(9) 0.0143(10)
    C15 0.0513(12) 0.0529(13) 0.0876(16) 0.0037(10) 0.0351(11) 0.0096(12)
    C16 0.0477(11) 0.0610(13) 0.0701(14) -0.0178(10) 0.0329(10) -0.0091(11)
    C17 0.0548(12) 0.0921(18) 0.0524(12) -0.0055(12) 0.0174(10) 0.0059(12)
    C18 0.0485(11) 0.0689(14) 0.0639(13) 0.0098(10) 0.0210(10) 0.0134(11)
_geom_special_details
;
Bond distances, angles <i>etc</i>. have been calculated using the rounded
fractional coordinates. All su's are estimated from the variances of the
(full) variance-covariance matrix. The cell e.s.d.'s are taken into account in
the estimation of distances, angles and torsion angles
;
loop_
    _geom_bond_atom_site_label_1
    _geom_bond_atom_site_label_2
    _geom_bond_site_symmetry_1
    _geom_bond_site_symmetry_2
    _geom_bond_distance
    _geom_bond_publ_flag
    O9 C9 . . 1.235(2) no
    O10 C10 . . 1.224(2) no
    N4 C4 . . 1.398(3) no
    N8 C7 . . 1.460(3) no
    N8 C9 . . 1.320(2) no
    N11 C10 . . 1.325(2) no
    N11 C12 . . 1.461(3) no
    N16 C16 . . 1.391(3) no
    N4 H4A . . 0.8600 no
    N4 H4B . . 0.8600 no
    N8 H8 . . 0.8600 no
    N11 H11 . . 0.8600 no
    N16 H16A . . 0.8600 no
    N16 H16B . . 0.8600 no
    C1 C6 . . 1.386(3) no
    C1 C7 . . 1.503(3) no
    C1 C2 . . 1.382(3) no
    C2 C3 . . 1.380(3) no
    C3 C4 . . 1.386(3) no
    C4 C5 . . 1.386(3) no
    C5 C6 . . 1.378(3) no
    C9 C10 . . 1.535(3) no
    C12 C13 . . 1.507(3) no
    C13 C18 . . 1.384(3) no
    C13 C14 . . 1.371(3) no
    C14 C15 . . 1.385(3) no
    C15 C16 . . 1.386(3) no
    C16 C17 . . 1.382(3) no
    C17 C18 . . 1.382(3) no
    C2 H2 . . 0.9300 no
    C3 H3 . . 0.9300 no
    C5 H5 . . 0.9300 no
    C6 H6 . . 0.9300 no
    C7 H7A . . 0.9700 no
    C7 H7B . . 0.9700 no
    C12 H12A . . 0.9700 no
    C12 H12B . . 0.9700 no
    C14 H14A . . 0.9300 no
    C15 H15 . . 0.9300 no
    C17 H17 . . 0.9300 no
    C18 H18 . . 0.9300 no
loop_
    _geom_contact_atom_site_label_1
    _geom_contact_atom_site_label_2
    _geom_contact_distance
    _geom_contact_site_symmetry_1
    _geom_contact_site_symmetry_2
    _geom_contact_publ_flag
    O9 N11 2.713(2) . . no
    O9 N11 3.015(2) . 3_575 no
    O9 N4 3.196(2) . 4_564 no
    O10 C13 3.382(2) . . no
    O10 N8 2.704(2) . . no
    O9 H11 2.2700 . 3_575 no
    O9 H5 2.6900 . 2_555 no
    O9 H4B 2.3500 . 4_564 no
    O9 H7A 2.6300 . . no
    O9 H11 2.3400 . . no
    O10 H8 2.3200 . . no
    O10 H12B 2.6100 . . no
    O10 H4A 2.8500 . 2_545 no
    O10 H16B 2.6000 . 3_665 no
    O10 H16A 2.8300 . 4_565 no
    O10 H17 2.9000 . 4_565 no
    N4 N8 3.085(2) . 2_555 no
    N4 O9 3.196(2) . 4_565 no
    N4 N16 3.240(3) . 4_465 no
    N8 O10 2.704(2) . . no
    N8 N4 3.085(2) . 2_545 no
    N11 O9 3.015(2) . 3_575 no
    N11 O9 2.713(2) . . no
    N16 N4 3.240(3) . 4_664 no
    N4 H16B 2.9300 . 4_465 no
    N4 H8 2.3100 . 2_555 no
    N16 H4A 2.4800 . 4_664 no
    C3 C18 3.509(3) . 3_575 no
    C7 C10 3.536(3) . 3_565 no
    C7 C9 3.523(3) . 3_565 no
    C9 C7 3.523(3) . 3_565 no
    C10 C7 3.536(3) . 3_565 no
    C12 C14 3.506(3) . 3_675 no
    C13 O10 3.382(2) . . no
    C14 C15 3.547(3) . 3_665 no
    C14 C12 3.506(3) . 3_675 no
    C15 C14 3.547(3) . 3_665 no
    C18 C3 3.509(3) . 3_575 no
    C2 H18 3.0100 . 3_575 no
    C2 H14A 3.0000 . 1_455 no
    C3 H18 2.9600 . 3_575 no
    C3 H6 3.0300 . 2_555 no
    C4 H8 3.0300 . 2_555 no
    C9 H5 3.0300 . 2_555 no
    C10 H7A 3.0500 . 3_565 no
    C14 H2 2.9800 . 1_655 no
    C14 H15 2.9600 . 3_665 no
    C14 H12A 2.9000 . 3_675 no
    C15 H14A 3.0700 . 3_665 no
    C15 H12A 3.0100 . 3_675 no
    C16 H4A 3.0700 . 4_664 no
    C18 H3 3.0400 . 3_575 no
    H2 C14 2.9800 . 1_455 no
    H2 H7A 2.3500 . . no
    H2 H14A 2.3300 . 1_455 no
    H3 H4A 2.4100 . . no
    H3 C18 3.0400 . 3_575 no
    H4A H3 2.4100 . . no
    H4A O10 2.8500 . 2_555 no
    H4A H8 2.2500 . 2_555 no
    H4A N16 2.4800 . 4_465 no
    H4A C16 3.0700 . 4_465 no
    H4A H16B 2.0900 . 4_465 no
    H4B H5 2.4500 . . no
    H4B H8 2.4300 . 2_555 no
    H4B O9 2.3500 . 4_565 no
    H5 H4B 2.4500 . . no
    H5 O9 2.6900 . 2_545 no
    H5 C9 3.0300 . 2_545 no
    H6 C3 3.0300 . 2_545 no
    H7A O9 2.6300 . . no
    H7A H2 2.3500 . . no
    H7A C10 3.0500 . 3_565 no
    H8 O10 2.3200 . . no
    H8 N4 2.3100 . 2_545 no
    H8 C4 3.0300 . 2_545 no
    H8 H4A 2.2500 . 2_545 no
    H8 H4B 2.4300 . 2_545 no
    H11 O9 2.3400 . . no
    H11 O9 2.2700 . 3_575 no
    H12A H18 2.5800 . . no
    H12A C14 2.9000 . 3_675 no
    H12A C15 3.0100 . 3_675 no
    H12B O10 2.6100 . . no
    H12B H14A 2.3700 . . no
    H14A C2 3.0000 . 1_655 no
    H14A H2 2.3300 . 1_655 no
    H14A H12B 2.3700 . . no
    H14A C15 3.0700 . 3_665 no
    H14A H15 2.5500 . 3_665 no
    H15 H16B 2.4200 . . no
    H15 C14 2.9600 . 3_665 no
    H15 H14A 2.5500 . 3_665 no
    H16A H17 2.4500 . . no
    H16A O10 2.8300 . 4_564 no
    H16B H15 2.4200 . . no
    H16B O10 2.6000 . 3_665 no
    H16B N4 2.9300 . 4_664 no
    H16B H4A 2.0900 . 4_664 no
    H17 H16A 2.4500 . . no
    H17 O10 2.9000 . 4_564 no
    H18 H12A 2.5800 . . no
    H18 C2 3.0100 . 3_575 no
    H18 C3 2.9600 . 3_575 no
loop_
    _geom_angle_atom_site_label_1
    _geom_angle_atom_site_label_2
    _geom_angle_atom_site_label_3
    _geom_angle_site_symmetry_1
    _geom_angle_site_symmetry_2
    _geom_angle_site_symmetry_3
    _geom_angle
    _geom_angle_publ_flag
    C7 N8 C9 . . . 123.50(17) no
    C10 N11 C12 . . . 122.67(17) no
    H4A N4 H4B . . . 120.00 no
    C4 N4 H4B . . . 120.00 no
    C4 N4 H4A . . . 120.00 no
    C7 N8 H8 . . . 118.00 no
    C9 N8 H8 . . . 118.00 no
    C10 N11 H11 . . . 119.00 no
    C12 N11 H11 . . . 119.00 no
    C16 N16 H16A . . . 120.00 no
    C16 N16 H16B . . . 120.00 no
    H16A N16 H16B . . . 120.00 no
    C2 C1 C6 . . . 117.19(17) no
    C6 C1 C7 . . . 121.88(17) no
    C2 C1 C7 . . . 120.93(16) no
    C1 C2 C3 . . . 122.01(18) no
    C2 C3 C4 . . . 120.2(2) no
    N4 C4 C5 . . . 121.58(17) no
    C3 C4 C5 . . . 118.37(18) no
    N4 C4 C3 . . . 119.97(17) no
    C4 C5 C6 . . . 120.60(18) no
    C1 C6 C5 . . . 121.6(2) no
    N8 C7 C1 . . . 112.83(17) no
    O9 C9 N8 . . . 125.51(18) no
    O9 C9 C10 . . . 121.24(15) no
    N8 C9 C10 . . . 113.25(15) no
    O10 C10 C9 . . . 121.48(16) no
    N11 C10 C9 . . . 113.58(16) no
    O10 C10 N11 . . . 124.94(19) no
    N11 C12 C13 . . . 113.26(18) no
    C12 C13 C18 . . . 121.34(18) no
    C12 C13 C14 . . . 121.55(18) no
    C14 C13 C18 . . . 117.10(19) no
    C13 C14 C15 . . . 121.9(2) no
    C14 C15 C16 . . . 120.9(2) no
    N16 C16 C17 . . . 122.0(2) no
    N16 C16 C15 . . . 120.7(2) no
    C15 C16 C17 . . . 117.3(2) no
    C16 C17 C18 . . . 121.3(2) no
    C13 C18 C17 . . . 121.5(2) no
    C1 C2 H2 . . . 119.00 no
    C3 C2 H2 . . . 119.00 no
    C2 C3 H3 . . . 120.00 no
    C4 C3 H3 . . . 120.00 no
    C4 C5 H5 . . . 120.00 no
    C6 C5 H5 . . . 120.00 no
    C1 C6 H6 . . . 119.00 no
    C5 C6 H6 . . . 119.00 no
    N8 C7 H7A . . . 109.00 no
    N8 C7 H7B . . . 109.00 no
    C1 C7 H7A . . . 109.00 no
    C1 C7 H7B . . . 109.00 no
    H7A C7 H7B . . . 108.00 no
    N11 C12 H12A . . . 109.00 no
    N11 C12 H12B . . . 109.00 no
    C13 C12 H12A . . . 109.00 no
    C13 C12 H12B . . . 109.00 no
    H12A C12 H12B . . . 108.00 no
    C13 C14 H14A . . . 119.00 no
    C15 C14 H14A . . . 119.00 no
    C14 C15 H15 . . . 120.00 no
    C16 C15 H15 . . . 120.00 no
    C16 C17 H17 . . . 119.00 no
    C18 C17 H17 . . . 119.00 no
    C13 C18 H18 . . . 119.00 no
    C17 C18 H18 . . . 119.00 no
loop_
    _geom_torsion_atom_site_label_1
    _geom_torsion_atom_site_label_2
    _geom_torsion_atom_site_label_3
    _geom_torsion_atom_site_label_4
    _geom_torsion_site_symmetry_1
    _geom_torsion_site_symmetry_2
    _geom_torsion_site_symmetry_3
    _geom_torsion_site_symmetry_4
    _geom_torsion
    _geom_torsion_publ_flag
    C7 N8 C9 C10 . . . . -179.47(15) no
    C9 N8 C7 C1 . . . . -83.4(2) no
    C7 N8 C9 O9 . . . . -0.5(3) no
    C12 N11 C10 O10 . . . . 3.8(3) no
    C10 N11 C12 C13 . . . . 80.5(2) no
    C12 N11 C10 C9 . . . . -175.23(16) no
    C2 C1 C6 C5 . . . . -1.6(3) no
    C7 C1 C2 C3 . . . . -179.5(2) no
    C6 C1 C7 N8 . . . . -72.8(2) no
    C7 C1 C6 C5 . . . . 178.5(2) no
    C6 C1 C2 C3 . . . . 0.6(3) no
    C2 C1 C7 N8 . . . . 107.3(2) no
    C1 C2 C3 C4 . . . . 1.3(3) no
    C2 C3 C4 N4 . . . . 174.6(2) no
    C2 C3 C4 C5 . . . . -2.1(3) no
    N4 C4 C5 C6 . . . . -175.6(2) no
    C3 C4 C5 C6 . . . . 1.1(3) no
    C4 C5 C6 C1 . . . . 0.8(3) no
    O9 C9 C10 O10 . . . . 173.86(17) no
    O9 C9 C10 N11 . . . . -7.1(2) no
    N8 C9 C10 O10 . . . . -7.1(2) no
    N8 C9 C10 N11 . . . . 171.93(15) no
    N11 C12 C13 C14 . . . . -105.0(2) no
    N11 C12 C13 C18 . . . . 75.6(2) no
    C12 C13 C14 C15 . . . . -178.5(2) no
    C18 C13 C14 C15 . . . . 1.0(3) no
    C12 C13 C18 C17 . . . . 178.5(2) no
    C14 C13 C18 C17 . . . . -0.9(3) no
    C13 C14 C15 C16 . . . . -0.6(4) no
    C14 C15 C16 N16 . . . . 177.4(2) no
    C14 C15 C16 C17 . . . . 0.2(4) no
    N16 C16 C17 C18 . . . . -177.4(2) no
    C15 C16 C17 C18 . . . . -0.1(4) no
    C16 C17 C18 C13 . . . . 0.5(4) no
loop_
    _geom_hbond_atom_site_label_D
    _geom_hbond_atom_site_label_H
    _geom_hbond_atom_site_label_A
    _geom_hbond_site_symmetry_A
    _geom_hbond_distance_DH
    _geom_hbond_distance_HA
    _geom_hbond_distance_DA
    _geom_hbond_angle_DHA
    _geom_hbond_publ_flag
    N4 H4A N16 4_465 0.86 2.48 3.240(3) 147 yes
    N4 H4B O9 4_565 0.86 2.35 3.196(2) 170 yes
    N8 H8 O10 . 0.86 2.32 2.704(2) 107 yes
    N8 H8 N4 2_545 0.86 2.31 3.085(2) 150 yes
    N11 H11 O9 . 0.86 2.34 2.713(2) 107 yes
    N11 H11 O9 3_575 0.86 2.27 3.015(2) 145 yes
    C6 H6 Cg1 2_545 0.93 2.94 3.836(3) 162 yes
data_global
_journal_date_recd_electronic     2010-12-16
_journal_date_accepted     2011-01-06
_journal_name_full     'Acta Crystallographica, Section E'
_journal_year     2011
_journal_volume     67
_journal_issue      2
_journal_page_first     o398
_journal_page_last     o398
_journal_paper_category     QO
_journal_coeditor_code     IS2647
_publ_contact_author_name     'Juan Saulo Gonzalez-Gonzalez'
_publ_contact_author_address
;
Facultad de Ciencias Qu\'imicas
Universidad de Colima
Carretera Coquimatl\'an-Colima
Coquimatl\'an Colima, M\'exico 28400.
;
_publ_contact_author_email     fjmartin@ucol.mx
_publ_contact_author_fax     '015 729 6000 EXT 56325'
_publ_contact_author_phone     '015 729 6000 EXT 56324'
_publ_section_title
;
<i>N</i>,<i>N</i>'-Bis(4-aminobenzyl)oxalamide
;
loop_
    _publ_author_name
    _publ_author_address
    "Juan Saulo Gonzalez-Gonzalez"
;     Facultad de Ciencias Qu\'imicas
      Universidad de Colima
      Carretera Coquimatl\'an-Colima
      Coquimatl\'an Colima, Mexico 28400
;
    "Francisco J. Mart\'inez-Mart\'inez"
;     Facultad de Ciencias Qu\'imicas
      Universidad de Colima
      Carretera Coquimatl\'an-Colima
      Coquimatl\'an Colima, Mexico 28400
;
    "Efr\'en V. Garc\'ia-B\'aez"
;     Unidad Profesional Interdisciplinaria de Biotecnolog\'ia
      Instituto Polit\'ecnico Nacional
      Avenida Acueducto s/n
      Barrio La Laguna Ticom\'an
      M\'exico DF 07340, Mexico
;
    "Olivia M. Franco-Hern\'andez"
;     Unidad Profesional Interdisciplinaria de Biotecnolog\'ia
      Instituto Polit\'ecnico Nacional
      Avenida Acueducto s/n
      Barrio La Laguna Ticom\'an
      M\'exico DF 07340, Mexico
;
    "Itzia I. Padilla-Mart\'inez"
;     Unidad Profesional Interdisciplinaria de Biotecnolog\'ia
      Instituto Polit\'ecnico Nacional
      Avenida Acueducto s/n
      Barrio La Laguna Ticom\'an
      M\'exico DF 07340, Mexico
;
