# Supplementary material for: N,N′-Bis(4-amino­benz­yl)oxalamide
Source: Acta Crystallogr Sect E Struct Rep Online. 2011 Jan 15;67(Pt 2):o398. doi: 10.1107/S1600536811000882 (PMC3051624; doi:10.1107/S1600536811000882)
Supplement: Supplementary file 2 [file e-67-0o398-Isup2.hkl]

#
# h,k,l, Fc-squared, Fo-squared, sigma(Fo-squared) and status flag
#
data_I
_shelx_title ' oxa01 in P 21/n by sir2002  New: P21/c'
_shelx_refln_list_code          4
_shelx_F_calc_maximum       75.08
_exptl_crystal_F_000       632.00
_reflns_d_resolution_high  0.8410
 
loop_
 _symmetry_equiv_pos_as_xyz
 'x, y, z'
 '-x, y+1/2, -z+1/2'
 '-x, -y, -z'
 'x, -y-1/2, z-1/2'
 
_cell_length_a    10.7970
_cell_length_b     8.0930
_cell_length_c    17.9888
_cell_angle_alpha  90.000
_cell_angle_beta  110.151
_cell_angle_gamma  90.000
 
_shelx_F_squared_multiplier     1.000
 
loop_
 _refln_index_h
 _refln_index_k
 _refln_index_l
 _refln_F_squared_calc
 _refln_F_squared_meas
 _refln_F_squared_sigma
 _refln_observed_status
   3   0   0        2.14        9.42      0.66 o
   4   0   0     4290.35     4045.26     80.86 o
   5   0   0      763.61      735.87     12.67 o
   6   0   0       14.68       13.04      1.70 o
   7   0   0     1014.83     1167.74     21.32 o
   8   0   0      836.03      838.54     17.39 o
   9   0   0       13.93       14.09      2.69 o
  10   0   0        1.61        1.17      1.28 o
  11   0   0        7.11        9.83      2.42 o
  12   0   0      116.37      119.62     10.16 o
   3   1   0     1972.61     1758.96     25.29 o
   4   1   0       30.45       29.12      0.92 o
   5   1   0       95.11      102.35      1.78 o
   6   1   0      679.91      717.48      9.13 o
   7   1   0      938.38      953.91     13.32 o
   8   1   0        0.35        1.73      1.31 o
   9   1   0       34.34       33.97      1.53 o
  10   1   0       55.24       61.76      2.09 o
  11   1   0        2.94        4.60      1.21 o
   1   2   0     3460.40     3217.68     79.84 o
   2   2   0     3519.55     3241.40     63.65 o
   3   2   0      298.58      251.50      4.95 o
   4   2   0     2912.48     2891.66     40.34 o
   5   2   0     1070.86     1110.12     16.77 o
   6   2   0       11.98       14.40      1.06 o
   7   2   0        1.52        2.41      0.63 o
   8   2   0       21.28       22.55      1.36 o
   9   2   0        1.00        1.49      0.98 o
  10   2   0       22.92       19.02      2.10 o
  11   2   0        8.04        3.61      1.35 o
   1   3   0     1627.62     1562.77     48.03 o
   2   3   0      146.72      173.61      3.53 o
   3   3   0     1820.33     1712.93     27.54 o
   4   3   0       58.57       57.17      2.22 o
   5   3   0      222.31      213.83      3.69 o
   6   3   0      360.26      381.60      6.02 o
   7   3   0       61.18       65.48      1.62 o
   8   3   0       15.05       10.30      1.08 o
   9   3   0       17.90       15.69      1.12 o
  10   3   0        0.30       -0.37      1.08 o
  11   3   0        1.22        0.85      3.99 o
   0   4   0      240.96      208.47      6.89 o
   1   4   0     1429.22     1333.06     29.60 o
   2   4   0       41.14       37.10      1.72 o
   3   4   0        0.12       -0.08      1.17 o
   4   4   0        2.35        0.81      0.88 o
   5   4   0       29.28       17.97      1.10 o
   6   4   0      262.59      255.28      5.01 o
   7   4   0       13.36       15.24      1.82 o
   8   4   0       51.16       49.25      1.56 o
   9   4   0        0.02        0.35      0.88 o
  10   4   0       45.57       36.44      2.34 o
   1   5   0      274.12      281.52      7.31 o
   2   5   0       18.73       21.99      1.38 o
   3   5   0        9.48        5.90      1.09 o
   4   5   0       33.29       37.42      1.64 o
   5   5   0        0.00       -0.81      1.06 o
   6   5   0      176.21      172.66      4.14 o
   7   5   0      270.97      253.19      5.94 o
   8   5   0        0.52       -0.71      1.18 o
   9   5   0       17.48       13.61      1.61 o
  10   5   0        7.01       14.36      4.96 o
   0   6   0        0.05        1.50      1.51 o
   1   6   0       24.03       30.99      2.89 o
   2   6   0       23.98       26.43      1.66 o
   3   6   0       76.82       71.68      2.78 o
   4   6   0        0.01        2.47      0.86 o
   5   6   0       15.76       17.73      2.15 o
   6   6   0        2.30       10.12      1.35 o
   7   6   0        5.70        3.89      2.13 o
   8   6   0        2.49        2.76      1.40 o
   9   6   0       24.79       22.18      3.31 o
   1   7   0       28.19       32.14      2.01 o
   2   7   0      175.59      167.68      4.95 o
   3   7   0        1.85        3.30      1.47 o
   4   7   0      110.85      109.68      5.64 o
   5   7   0        0.38        2.42      1.01 o
   6   7   0       52.73       51.89      4.94 o
   7   7   0       57.02       51.34      2.67 o
   8   7   0       11.77        5.05      2.65 o
   0   8   0       30.87       29.47      5.55 o
   1   8   0       30.95       39.02      4.52 o
   2   8   0       33.94       28.76      1.94 o
   3   8   0       37.59       46.62      4.50 o
   4   8   0       10.97        9.53      1.50 o
   5   8   0        2.56        7.04      1.82 o
   6   8   0        3.34        2.76      1.61 o
   1   9   0       14.69       16.89      2.90 o
   2   9   0        6.89        2.65      3.22 o
   3   9   0        0.41        5.28      2.49 o
   4   9   0        6.40        2.19      2.74 o
 -12   1   1        0.08        0.62      4.05 o
 -11   1   1        2.22        2.14      1.13 o
 -10   1   1        0.60        2.60      0.85 o
  -9   1   1        7.22        7.55      0.89 o
  -8   1   1      491.38      501.25      8.20 o
  -7   1   1       97.47      110.53      3.26 o
  -6   1   1      282.81      277.98      3.73 o
  -5   1   1      829.40      884.83     11.05 o
  -4   1   1      975.43      963.73     11.98 o
  -2   1   1       42.08       51.05      2.16 o
   0   1   1       48.11       13.97      1.94 o
   3   1   1      301.88      291.70      4.82 o
   4   1   1        6.17        2.38      0.90 o
   5   1   1       13.91       13.38      1.03 o
   6   1   1      316.95      331.36      4.90 o
   7   1   1        7.97       11.45      0.97 o
   8   1   1       53.66       46.03      1.71 o
   9   1   1       69.54       63.60      1.85 o
  10   1   1       15.58       14.56      1.34 o
  11   1   1        6.97        6.15      1.11 o
 -11   2   1        3.06        1.79      1.46 o
 -10   2   1       38.86       31.76      1.87 o
  -9   2   1       29.37       26.70      1.42 o
  -8   2   1      342.41      355.57      5.61 o
  -7   2   1       56.46       55.70      1.50 o
  -6   2   1       16.22       13.62      0.70 o
  -5   2   1     2613.23     2903.86     38.29 o
  -4   2   1     1117.37     1007.34     15.98 o
  -3   2   1       22.60       17.56      0.79 o
   0   2   1     2376.25     2459.75     91.11 o
   1   2   1      309.80      299.28      6.36 o
   2   2   1     1168.14     1125.52     20.26 o
   3   2   1     4087.77     3923.52     75.07 o
   4   2   1      178.04      190.62      3.30 o
   5   2   1      746.27      791.00     11.22 o
   6   2   1       87.01      107.53      2.16 o
   7   2   1       62.64       64.29      1.84 o
   8   2   1      148.90      145.40      3.35 o
   9   2   1        7.40        7.29      1.06 o
  10   2   1        0.30       -0.18      0.90 o
  11   2   1        1.45        0.84      2.40 o
 -11   3   1       22.94       23.68      2.14 o
 -10   3   1        0.13        0.52      1.29 o
  -9   3   1        1.75        1.91      0.80 o
  -8   3   1       62.13       60.11      1.66 o
  -7   3   1      118.50      113.45      3.52 o
  -6   3   1       46.30       58.39      1.49 o
  -5   3   1      441.29      457.81      7.05 o
  -3   3   1        4.99        2.61      1.05 o
  -2   3   1       22.77       15.57      2.16 o
  -1   3   1      967.50      934.34     23.06 o
   0   3   1        8.87       16.25      1.33 o
   1   3   1     2828.26     2701.16     52.57 o
   2   3   1       69.23       61.77      1.80 o
   3   3   1      685.17      746.77     12.45 o
   4   3   1      759.73      746.88     12.05 o
   5   3   1       73.64       65.10      1.47 o
   6   3   1        1.66        2.48      0.79 o
   7   3   1       95.80       82.13      1.96 o
   8   3   1        6.33        4.97      0.93 o
   9   3   1        0.38       -0.60      1.31 o
  10   3   1       24.10       18.21      1.41 o
  11   3   1        8.76       10.58      2.61 o
 -11   4   1        1.00        2.59      2.22 o
 -10   4   1        0.23        1.81      1.83 o
  -9   4   1        0.13        0.95      0.77 o
  -8   4   1       70.34       63.07      2.15 o
  -7   4   1      216.22      221.53      4.39 o
  -6   4   1      333.46      334.43      6.46 o
  -5   4   1        2.59        2.72      0.77 o
  -4   4   1       74.63       85.24      2.16 o
  -3   4   1       20.32       25.24      1.31 o
  -2   4   1     1415.24     1526.86     28.46 o
  -1   4   1     1355.88     1341.24     30.07 o
   0   4   1        3.73        1.01      1.53 o
   1   4   1        0.35        2.59      1.17 o
   2   4   1     1179.54     1220.82     20.53 o
   3   4   1      156.59      154.86      3.62 o
   4   4   1      382.48      376.90      7.31 o
   5   4   1      133.77      134.59      3.30 o
   6   4   1        1.13        2.20      1.79 o
   7   4   1       37.32       41.44      1.76 o
   8   4   1       19.28       23.41      1.33 o
   9   4   1       29.86       28.50      2.25 o
  10   4   1       15.92       21.71      2.58 o
 -10   5   1       26.43       18.54      3.65 o
  -9   5   1       41.98       43.47      1.98 o
  -8   5   1       70.41       60.03      2.02 o
  -7   5   1        5.98        3.51      1.07 o
  -6   5   1      146.94      144.93      4.51 o
  -5   5   1      180.48      174.75      5.52 o
  -4   5   1       36.59       43.17      1.55 o
  -3   5   1       32.90       31.61      1.89 o
  -2   5   1      349.28      328.51      6.56 o
  -1   5   1      126.01      139.02      3.46 o
   0   5   1      479.54      511.36     11.97 o
   1   5   1        6.14        7.07      1.38 o
   2   5   1       75.31       81.99      3.20 o
   3   5   1       78.18       70.57      2.05 o
   4   5   1       13.45       16.90      1.13 o
   5   5   1        9.27        6.18      2.44 o
   6   5   1        0.03       -0.06      1.36 o
   7   5   1        5.62        6.83      1.54 o
   8   5   1        1.09       -0.20      1.36 o
   9   5   1        4.64        4.99      2.63 o
  10   5   1        6.26       12.62     90.06 o
  -9   6   1        2.39        0.37      2.79 o
  -8   6   1       12.75       15.36      1.74 o
  -7   6   1      152.56      148.81      4.63 o
  -6   6   1      156.35      155.79      5.24 o
  -5   6   1      251.18      250.43      6.79 o
  -4   6   1       14.71       13.07      1.15 o
  -3   6   1      206.63      233.55      9.32 o
  -2   6   1       16.71       14.12      3.62 o
  -1   6   1        1.46        4.00      2.20 o
   0   6   1      262.68      269.97      6.64 o
   1   6   1      239.58      245.42      6.60 o
   2   6   1       54.28       60.74      2.19 o
   3   6   1       35.02       35.63      2.37 o
   4   6   1       49.64       40.28      2.03 o
   5   6   1       61.32       65.71      2.51 o
   6   6   1      167.18      173.65      4.43 o
   7   6   1       19.60       19.98      2.13 o
   8   6   1       26.81       20.13      1.82 o
   9   6   1        0.16        7.86      2.78 o
  -8   7   1        0.93        1.42      2.46 o
  -7   7   1       80.33       65.74      2.86 o
  -6   7   1       60.76       53.03      2.42 o
  -5   7   1      152.98      161.59      4.86 o
  -4   7   1       12.97       23.08    112.97 o
  -3   7   1       43.52       46.91      2.48 o
  -2   7   1        6.01        5.14      1.31 o
  -1   7   1       14.78       14.50      1.63 o
   0   7   1        0.12        4.58      1.49 o
   1   7   1       11.87        8.83      1.43 o
   2   7   1        1.56        1.74      1.55 o
   3   7   1        5.46        5.94      1.43 o
   4   7   1       31.95       31.40      1.69 o
   5   7   1        0.87        3.58      2.03 o
   6   7   1       86.69       79.95      3.81 o
   7   7   1       25.85       24.32      3.05 o
   8   7   1        2.64        6.34    313.47 o
  -6   8   1       10.87       11.53      2.06 o
  -5   8   1       33.73       25.38      1.75 o
  -4   8   1       24.84       29.13      2.61 o
  -3   8   1       32.76       35.22      3.26 o
  -2   8   1        6.91        9.32      2.07 o
  -1   8   1        0.31        0.18      1.80 o
   0   8   1        0.82        2.30      1.35 o
   1   8   1        0.39       -1.96      1.85 o
   2   8   1        1.25        3.52      1.74 o
   3   8   1       68.13       77.63      3.93 o
   4   8   1       22.20       19.43      3.00 o
   5   8   1        4.56        4.08      2.12 o
   6   8   1        6.17        2.01      1.76 o
  -4   9   1       47.71       45.65      3.64 o
  -3   9   1       11.43        9.16      2.91 o
  -2   9   1       12.20       15.86      5.36 o
  -1   9   1        0.66        0.12      2.55 o
   0   9   1        3.81        5.51      5.29 o
   1   9   1        2.90        2.11      2.67 o
   2   9   1        0.43       -0.90      2.50 o
   3   9   1       17.28       18.80      2.67 o
   4   9   1        0.02       -0.03      4.22 o
 -12   0   2       26.96       30.60      3.15 o
 -11   0   2       15.94       18.28      2.36 o
 -10   0   2       53.84       62.23      2.46 o
  -9   0   2      263.33      275.37      7.01 o
  -8   0   2        1.61        0.51      1.70 o
  -7   0   2        3.44        6.44      0.84 o
  -6   0   2     3381.86     3444.24    138.30 o
  -5   0   2      438.26      434.07      6.98 o
  -4   0   2       41.05       23.88      0.92 o
  -3   0   2      164.43      187.24      3.45 o
  -1   0   2        1.98        0.89      2.34 o
   0   0   2     1176.76      629.69     45.30 o
   2   0   2      501.47      371.81      9.71 o
   3   0   2     2696.88     2700.71     54.54 o
   4   0   2        8.65       10.95      1.51 o
   5   0   2        9.19       10.65      1.79 o
   6   0   2        7.72       10.26      1.03 o
   7   0   2      351.36      326.02      6.99 o
   8   0   2      415.06      378.57     10.25 o
   9   0   2        3.90        5.23      1.71 o
  10   0   2        6.59        3.36      2.16 o
  11   0   2       32.46       27.23      2.51 o
 -12   1   2      125.16      132.94      5.88 o
 -11   1   2       30.65       31.35      1.78 o
 -10   1   2       30.82       24.87      2.26 o
  -9   1   2       75.46       86.16      2.67 o
  -8   1   2       90.41      119.78      2.31 o
  -7   1   2       50.28       47.44      1.12 o
  -6   1   2      400.41      440.00      5.25 o
  -5   1   2        9.18       10.57      0.77 o
  -4   1   2     1521.29     1489.04     20.66 o
  -3   1   2     3062.94     2806.14     37.49 o
  -2   1   2     2104.61     1865.49     43.28 o
   2   1   2        3.88       -0.25      0.93 o
   3   1   2       53.76       52.92      1.38 o
   4   1   2       64.18       76.78      1.62 o
   5   1   2       32.66       32.40      1.07 o
   6   1   2        0.00        0.42      0.82 o
   7   1   2       14.82       18.50      1.02 o
   8   1   2      114.92      121.36      2.83 o
   9   1   2      122.40      127.09      3.18 o
  10   1   2       67.49       78.05      2.50 o
  11   1   2        0.81        1.69      1.95 o
 -12   2   2       67.02       60.93      3.47 o
 -11   2   2       22.43       23.23      2.01 o
 -10   2   2      127.82      114.27      2.93 o
  -9   2   2      341.11      360.06      6.24 o
  -8   2   2       56.72       58.18      1.48 o
  -7   2   2      201.11      209.30      3.34 o
  -6   2   2        0.25       -0.63      0.58 o
  -5   2   2      122.82      150.66      2.87 o
  -4   2   2       10.21       12.59      1.08 o
  -3   2   2     1202.63     1107.44     17.82 o
  -1   2   2     2987.47     2896.95     76.88 o
   0   2   2      475.56      450.05     10.41 o
   1   2   2       31.79       23.02      1.14 o
   2   2   2     1227.05     1283.20     24.28 o
   3   2   2      134.18      110.93      2.23 o
   4   2   2      175.51      148.98      3.14 o
   5   2   2        0.19       -0.31      0.58 o
   6   2   2        1.90        0.77      0.95 o
   7   2   2        9.30       11.97      0.89 o
   8   2   2        0.91        2.69      1.63 o
   9   2   2        0.49        2.34      1.07 o
  10   2   2        0.17        2.86      1.04 o
  11   2   2       25.76       38.82      4.41 o
 -11   3   2       33.62       30.53      2.09 o
 -10   3   2      122.91      122.20      3.45 o
  -9   3   2      241.39      232.22      6.80 o
  -8   3   2        4.77        1.27      0.69 o
  -7   3   2        0.18        1.50      0.67 o
  -6   3   2      159.06      157.64      2.71 o
  -5   3   2     1215.56     1099.68     16.34 o
  -4   3   2     1741.74     1677.36     31.32 o
  -3   3   2      690.09      623.66      8.97 o
  -2   3   2      441.51      442.31      7.22 o
  -1   3   2        8.92        8.94      1.35 o
   0   3   2        0.77        5.73      0.85 o
   1   3   2      324.78      273.46      5.76 o
   2   3   2       48.22       41.01      1.65 o
   3   3   2      156.80      175.50      3.67 o
   4   3   2      411.53      488.13      7.59 o
   5   3   2        0.15        0.19      0.60 o
   6   3   2       91.41       82.09      2.06 o
   7   3   2        3.10        1.10      1.38 o
   8   3   2       13.89       10.53      1.05 o
   9   3   2       17.75       16.98      1.39 o
  10   3   2       12.99       10.82      1.60 o
 -11   4   2       20.25       20.33      2.66 o
 -10   4   2       13.85       15.16      1.54 o
  -9   4   2       28.43       28.85      1.27 o
  -8   4   2       91.16       88.29      2.25 o
  -7   4   2      196.23      207.82      4.10 o
  -6   4   2       60.28       59.85      1.97 o
  -5   4   2       63.71       71.31      1.98 o
  -4   4   2      155.11      142.78      3.85 o
  -3   4   2      651.63      608.15      9.73 o
  -2   4   2      423.16      394.77      7.85 o
  -1   4   2       50.71       64.25      1.84 o
   0   4   2       33.31       48.41      2.12 o
   1   4   2      277.08      271.71      6.70 o
   2   4   2      687.91      775.92     15.08 o
   3   4   2        0.45        0.00      0.90 o
   4   4   2      124.69      114.58      2.99 o
   5   4   2       14.80       14.28      1.53 o
   6   4   2       11.94        8.93      0.90 o
   7   4   2        0.20        1.53      1.24 o
   8   4   2       11.59        5.83      4.48 o
   9   4   2        1.62        2.49      1.39 o
  10   4   2        4.58        9.31      2.42 o
 -10   5   2       17.77       21.61      5.42 o
  -9   5   2       20.67       17.00      1.92 o
  -8   5   2        0.00        1.87      1.86 o
  -7   5   2       15.67       14.99      2.85 o
  -6   5   2      352.18      346.41      9.76 o
  -5   5   2      339.77      297.38      5.86 o
  -4   5   2      174.85      179.54      3.75 o
  -3   5   2       94.56      111.17      3.04 o
  -2   5   2      106.10       99.64      2.82 o
  -1   5   2      122.05      103.63      3.17 o
   0   5   2      189.24      211.38      5.67 o
   1   5   2      136.38      143.32      6.08 o
   2   5   2      517.19      578.86     14.50 o
   3   5   2       80.18       67.60      1.94 o
   4   5   2        1.84        1.87      1.10 o
   5   5   2       69.45       66.17      4.56 o
   6   5   2        3.07        4.00      1.05 o
   7   5   2       25.64       28.56      2.07 o
   8   5   2        0.33        1.29      0.89 o
   9   5   2        3.80        6.90      5.75 o
  -9   6   2        0.23        2.27      2.23 o
  -8   6   2      463.09      455.63     10.22 o
  -7   6   2        5.22       11.43      1.51 o
  -6   6   2      426.55      403.72      8.75 o
  -5   6   2      406.28      403.27      9.35 o
  -4   6   2        1.56        2.64     34.71 o
  -3   6   2       24.11       21.75      2.07 o
  -2   6   2       27.62       26.14      2.51 o
  -1   6   2      126.16      123.34      3.08 o
   0   6   2       11.51       14.99      1.47 o
   1   6   2       95.37       94.65      5.03 o
   2   6   2      160.93      160.50      5.04 o
   3   6   2      149.49      157.01      4.04 o
   4   6   2       12.84       10.99      1.24 o
   5   6   2        1.92        2.32      1.42 o
   6   6   2       99.10       97.01      3.47 o
   7   6   2       10.82       10.25      1.89 o
   8   6   2       15.67       11.90      2.86 o
  -8   7   2        4.29        5.18      2.68 o
  -7   7   2        7.25        8.29      1.65 o
  -6   7   2        4.23        2.90      1.86 o
  -5   7   2        9.26       14.36      2.91 o
  -4   7   2        1.65        2.16      1.51 o
  -3   7   2       29.50       32.97      2.83 o
  -2   7   2        7.42        7.08      2.02 o
  -1   7   2       53.61       56.02      2.13 o
   0   7   2       31.61       34.27      1.88 o
   1   7   2        1.67        1.25      1.60 o
   2   7   2       17.83       15.99      1.56 o
   3   7   2       78.49       76.09      3.97 o
   4   7   2       64.26       60.33      2.84 o
   5   7   2      106.73      101.51      4.05 o
   6   7   2       17.64       19.24      2.58 o
   7   7   2        1.18        4.12      2.50 o
  -7   8   2       12.30        7.90      3.28 o
  -6   8   2        5.29        5.67      1.54 o
  -5   8   2        0.27        4.07      3.01 o
  -4   8   2      256.44      268.15      9.16 o
  -3   8   2      215.43      230.46      6.36 o
  -2   8   2       30.85       28.40      1.82 o
  -1   8   2        3.91        7.30      2.20 o
   0   8   2       11.51       13.01      1.61 o
   1   8   2        9.32        8.73      1.55 o
   2   8   2       42.96       35.34      2.80 o
   3   8   2       51.81       54.99      2.94 o
   4   8   2       35.31       33.45      2.18 o
   5   8   2       36.96       40.39      6.62 o
   6   8   2        1.57        4.94      2.44 o
  -4   9   2       15.84       10.48      2.88 o
  -3   9   2       21.50       14.37      2.75 o
  -2   9   2        0.09       -1.96      3.50 o
  -1   9   2       21.78       24.32      3.19 o
   0   9   2        7.42       -1.80      3.31 o
   1   9   2        0.12        0.39      3.93 o
   2   9   2       34.54       42.95      4.74 o
   3   9   2        4.75        2.77      2.42 o
 -12   1   3       24.97       19.52      7.30 o
 -11   1   3       41.05       42.12      1.75 o
 -10   1   3        0.03        1.43      1.57 o
  -9   1   3        5.43        7.09      1.04 o
  -8   1   3      176.87      163.99      3.86 o
  -7   1   3      281.83      280.65      4.01 o
  -6   1   3        1.48        2.07      0.55 o
  -5   1   3      842.04      860.54     11.07 o
  -4   1   3      946.42      877.28     12.06 o
  -3   1   3      666.01      662.46      9.46 o
  -2   1   3       27.82       13.96      0.60 o
   1   1   3      319.23      341.55     10.49 o
   2   1   3        3.60        2.27      1.17 o
   3   1   3       85.23       89.33      2.08 o
   4   1   3      699.35      735.17     11.09 o
   5   1   3      407.32      441.53      7.05 o
   6   1   3       50.34       59.39      1.93 o
   7   1   3       50.91       46.65      1.51 o
   8   1   3      124.86      134.41      3.01 o
   9   1   3       76.80       72.86      2.35 o
  10   1   3       13.41       11.18      1.47 o
  11   1   3        1.87        2.53      1.70 o
 -12   2   3        0.02        2.54      2.30 o
 -11   2   3        0.03        1.57      1.29 o
 -10   2   3      206.69      220.29      4.42 o
  -9   2   3      143.95      160.33      3.09 o
  -8   2   3       31.89       30.37      1.87 o
  -7   2   3      470.55      464.63      6.53 o
  -6   2   3        0.23       -0.19      0.79 o
  -5   2   3      346.83      323.09      4.47 o
  -4   2   3      174.42      180.73      2.60 o
  -3   2   3     3426.45     3141.50     48.67 o
  -2   2   3      303.10      386.80      8.39 o
  -1   2   3       32.61       44.83      1.64 o
   0   2   3      196.00      184.21      3.70 o
   1   2   3      381.55      414.84      9.88 o
   2   2   3        4.65        6.56      1.34 o
   3   2   3      351.80      410.50     13.27 o
   4   2   3      423.39      393.57     10.08 o
   5   2   3       41.27       49.09      1.92 o
   6   2   3       22.22       21.30      1.13 o
   7   2   3       18.95       17.46      1.29 o
   8   2   3       33.33       33.86      1.84 o
   9   2   3        6.17        5.80      1.16 o
  10   2   3        6.63        7.88      1.08 o
  11   2   3        0.85        1.50      2.87 o
 -11   3   3        1.48       -0.08      1.44 o
 -10   3   3        2.92        2.31      0.97 o
  -9   3   3        6.81        5.75      1.08 o
  -8   3   3        9.47       12.52      1.06 o
  -7   3   3        9.51        6.68      0.94 o
  -6   3   3       76.26       93.21      2.00 o
  -5   3   3      322.07      378.99      5.59 o
  -4   3   3        1.62       10.98      0.74 o
  -3   3   3        0.36        3.24      0.80 o
  -2   3   3       17.46       14.96      0.83 o
  -1   3   3     1033.70      957.47     20.11 o
   0   3   3      495.86      515.68     11.38 o
   1   3   3      730.45      724.75     15.34 o
   2   3   3       99.32       82.42      6.74 o
   3   3   3        5.04        7.39      0.88 o
   4   3   3      924.24     1007.36     17.64 o
   5   3   3      328.72      348.13      6.98 o
   6   3   3      219.61      216.34      4.84 o
   7   3   3        0.56        3.28      1.78 o
   8   3   3       33.61       32.63      1.78 o
   9   3   3        4.40        3.87      1.19 o
  10   3   3       68.66       71.58      3.23 o
 -11   4   3       20.86       25.05      7.74 o
 -10   4   3        4.21        5.34      2.13 o
  -9   4   3        0.57        0.69      0.76 o
  -8   4   3       26.20       23.82      0.99 o
  -7   4   3       70.12       71.35      2.36 o
  -6   4   3      614.19      614.22     10.00 o
  -5   4   3      519.18      562.49      8.90 o
  -4   4   3     1416.20     1439.02     23.79 o
  -3   4   3      149.86      143.75      3.12 o
  -2   4   3      761.34      750.39     13.54 o
  -1   4   3      298.63      281.67      5.56 o
   0   4   3       55.88       54.83      2.10 o
   1   4   3       65.16       67.74      2.50 o
   2   4   3       97.52      115.19      4.26 o
   3   4   3      118.79      113.36      2.77 o
   4   4   3       51.95       51.46      1.67 o
   5   4   3       23.25       19.25      1.47 o
   6   4   3       35.82       29.30      1.75 o
   7   4   3       85.85       82.29      2.92 o
   8   4   3       24.34       25.03      1.79 o
   9   4   3        8.95       11.29      1.73 o
  10   4   3        2.58        5.56      3.01 o
 -10   5   3        0.07       -0.43      1.66 o
  -9   5   3       14.03       11.97      1.58 o
  -8   5   3       66.83       65.30      2.80 o
  -7   5   3        1.54        1.78      1.10 o
  -6   5   3     1072.31     1073.06     19.88 o
  -5   5   3      101.85       98.69      3.03 o
  -4   5   3        6.27        5.77      1.54 o
  -3   5   3      307.81      321.34      6.47 o
  -2   5   3       33.77       33.84      1.45 o
  -1   5   3        3.66        0.97      0.70 o
   0   5   3       23.32       27.97      1.61 o
   1   5   3      245.29      257.47      6.79 o
   2   5   3      161.62      167.45      5.18 o
   3   5   3       39.85       38.11      1.68 o
   4   5   3       49.59       46.68      2.00 o
   5   5   3        3.09        6.32      1.98 o
   6   5   3        6.35        7.36      1.25 o
   7   5   3       97.73       87.52      3.39 o
   8   5   3       20.24       19.13      1.77 o
   9   5   3        1.45        2.67      2.41 o
  -9   6   3       88.19       86.06      4.23 o
  -8   6   3       32.19       29.61      1.71 o
  -7   6   3        8.07        8.16      1.60 o
  -6   6   3       44.47       42.60      1.92 o
  -5   6   3        1.57        0.73      1.23 o
  -4   6   3        1.30        0.38      1.42 o
  -3   6   3       48.40       43.64      2.31 o
  -2   6   3        0.80        1.79      1.55 o
  -1   6   3        0.49        2.23      1.73 o
   0   6   3       71.03       74.69      2.36 o
   1   6   3      150.98      181.20      9.43 o
   2   6   3      152.92      148.89      4.96 o
   3   6   3        0.30        0.37      1.07 o
   4   6   3        1.27        1.66      0.92 o
   5   6   3       19.89       23.82      1.63 o
   6   6   3       26.88       21.74      1.80 o
   7   6   3        0.90        0.29      2.42 o
   8   6   3        4.47        5.29     15.86 o
  -8   7   3        0.17        2.03      3.01 o
  -7   7   3       28.99       22.46      1.78 o
  -6   7   3       21.66       25.46      2.35 o
  -5   7   3      121.75      123.03      4.78 o
  -4   7   3       10.05        9.18      1.07 o
  -3   7   3       33.42       34.24      1.62 o
  -2   7   3      166.22      178.40      4.52 o
  -1   7   3        1.05        2.90      1.21 o
   0   7   3        2.40        2.26      1.69 o
   1   7   3       17.75       18.43      2.26 o
   2   7   3      120.43      106.82      5.22 o
   3   7   3       33.59       35.14      4.78 o
   4   7   3       46.21       49.54      2.26 o
   5   7   3       57.62       57.41      2.19 o
   6   7   3       24.44       28.31      2.73 o
   7   7   3       40.76       37.82      5.01 o
  -7   8   3       22.49       25.37      3.89 o
  -6   8   3        9.82        8.50      4.03 o
  -5   8   3       19.82       24.19      1.92 o
  -4   8   3        3.66        5.84      1.20 o
  -3   8   3        0.64        2.28      0.88 o
  -2   8   3      193.45      205.29      5.50 o
  -1   8   3        1.43        4.53      1.82 o
   0   8   3        0.00        2.51      1.63 o
   1   8   3       14.90       18.58      3.48 o
   2   8   3       21.47       16.97      2.28 o
   3   8   3        0.77       -0.53      1.83 o
   4   8   3       33.56       38.51      3.71 o
   5   8   3        6.33        4.01      3.62 o
  -4   9   3        0.05        1.95      3.47 o
  -3   9   3        5.08        7.08      2.78 o
  -2   9   3        2.68        0.51      2.17 o
  -1   9   3        8.42        3.94      3.71 o
   0   9   3        7.53        2.88      2.88 o
   1   9   3        0.30        2.76      2.36 o
   2   9   3       10.25       18.41      3.73 o
   3   9   3       14.26       17.91      4.44 o
 -12   0   4        0.03        0.91      1.59 o
 -11   0   4       40.36       44.39      2.74 o
 -10   0   4        0.13        1.47      1.90 o
  -9   0   4        2.21        4.26      1.54 o
  -8   0   4        8.06       12.52      1.27 o
  -7   0   4        0.53        1.57      0.81 o
  -6   0   4      313.69      311.43      6.92 o
  -5   0   4      556.98      585.89     11.58 o
  -4   0   4      362.27      398.32      7.42 o
  -3   0   4      985.02      820.52     16.50 o
  -2   0   4     1280.04     1058.85     26.72 o
   0   0   4      341.78      330.20      7.34 o
   1   0   4     4859.25     4371.52    144.73 o
   2   0   4     3199.16     3098.11     68.16 o
   3   0   4      179.28      180.78      5.98 o
   4   0   4        0.90        1.86      1.15 o
   5   0   4       58.57       46.40      2.69 o
   6   0   4      365.76      370.37     10.14 o
   7   0   4      315.42      339.21      8.70 o
   8   0   4       53.88       53.71      5.26 o
   9   0   4        4.37        9.80      1.61 o
  10   0   4      215.50      215.29      8.75 o
  11   0   4       14.45       11.96      2.87 o
 -12   1   4        0.10        1.05      2.74 o
 -11   1   4       15.02       17.55      2.01 o
 -10   1   4        1.66        1.81      1.20 o
  -9   1   4       92.34       82.95      2.32 o
  -8   1   4       12.05       11.84      0.90 o
  -7   1   4        3.95        3.73      1.05 o
  -6   1   4        8.56        6.69      0.82 o
  -5   1   4     1330.03     1395.85     17.78 o
  -4   1   4     4177.34     3934.16     53.33 o
  -3   1   4      181.92      186.00      3.09 o
  -2   1   4        4.47        3.32      0.51 o
  -1   1   4     3476.73     3248.11    136.23 o
   1   1   4     1449.65     1314.57     25.35 o
   2   1   4       13.79       11.41      1.07 o
   3   1   4        0.38        2.20      0.81 o
   4   1   4      985.09      992.14     14.50 o
   5   1   4       30.41       24.15      0.95 o
   6   1   4       72.99       77.71      2.30 o
   7   1   4      155.37      156.61      3.13 o
   8   1   4     1711.86     1906.12     37.39 o
   9   1   4        8.99       11.80      1.41 o
  10   1   4       19.44       23.25      1.72 o
 -12   2   4        0.00        0.68      3.95 o
 -11   2   4        1.62        0.77      2.05 o
 -10   2   4      119.84      115.96      3.20 o
  -9   2   4      175.24      174.71      4.66 o
  -8   2   4       22.13       30.09      1.82 o
  -7   2   4       42.42       46.40      1.87 o
  -6   2   4       73.64       68.02      1.60 o
  -5   2   4       21.11       18.06      0.96 o
  -4   2   4        1.71        0.44      0.60 o
  -3   2   4       90.38      113.14      1.95 o
  -2   2   4     2082.73     1887.53     30.44 o
  -1   2   4     1136.36     1067.82     19.10 o
   0   2   4       61.86       57.75      1.57 o
   1   2   4        0.00        4.41      1.34 o
   2   2   4     1380.04     1277.73     22.22 o
   3   2   4        2.27        4.79      1.33 o
   4   2   4       99.56      103.31      2.57 o
   5   2   4       31.89       27.55      2.04 o
   6   2   4        0.18        0.83      1.78 o
   7   2   4       30.02       33.32      1.98 o
   8   2   4       23.65       22.31      1.91 o
   9   2   4       17.42       13.82      1.15 o
  10   2   4        0.00        1.50      1.42 o
 -12   3   4        0.91       -2.07      2.13 o
 -11   3   4       38.01       36.52      2.14 o
 -10   3   4        1.18        1.20      1.72 o
  -9   3   4        2.40        0.64      1.15 o
  -8   3   4       17.53       17.39      1.15 o
  -7   3   4        9.23        9.59      0.92 o
  -6   3   4       22.55       24.54      0.89 o
  -5   3   4       22.17       38.29      1.12 o
  -4   3   4      258.14      305.78      4.53 o
  -3   3   4        2.31        3.18      0.63 o
  -2   3   4       96.87       86.94      2.04 o
  -1   3   4      429.49      388.65      9.79 o
   0   3   4       18.37       39.52      2.29 o
   1   3   4       24.92       20.48      1.66 o
   2   3   4       32.80       37.30      1.53 o
   3   3   4        7.28        8.59      1.59 o
   4   3   4       18.67       20.17      1.44 o
   5   3   4      489.97      505.00     10.64 o
   6   3   4       19.05       18.18      1.36 o
   7   3   4        0.19        1.21      2.01 o
   8   3   4        2.77        3.72      1.35 o
   9   3   4        2.49        5.43      1.91 o
  10   3   4        0.93       -1.85      1.60 o
 -11   4   4       30.22       31.77      2.65 o
 -10   4   4       48.45       39.23      2.42 o
  -9   4   4       42.20       43.79      1.93 o
  -8   4   4        6.31        1.37      1.17 o
  -7   4   4      164.38      155.76      2.98 o
  -6   4   4        8.20        7.35      1.22 o
  -5   4   4      834.41      831.69     11.90 o
  -4   4   4      721.20      694.44     10.74 o
  -3   4   4      330.36      343.88      6.74 o
  -2   4   4        7.46       15.55      2.48 o
  -1   4   4        4.20        4.85      1.53 o
   0   4   4       18.15       18.60      1.51 o
   1   4   4       68.67       61.51      2.04 o
   2   4   4      114.01      111.65      3.03 o
   3   4   4      145.73      112.65      4.29 o
   4   4   4        4.68        6.33      1.13 o
   5   4   4       31.55       22.78      1.38 o
   6   4   4       30.79       25.51      1.84 o
   7   4   4       94.82       95.05      3.19 o
   8   4   4       27.42       28.40      1.97 o
   9   4   4       28.42       28.25      2.49 o
 -10   5   4        0.61        2.40      2.00 o
  -9   5   4        2.25        0.90      2.23 o
  -8   5   4        1.38        1.02      1.36 o
  -7   5   4      377.46      386.84      6.75 o
  -6   5   4      719.04      779.43     14.12 o
  -5   5   4       46.16       42.59      2.53 o
  -4   5   4       15.52       13.49      2.25 o
  -3   5   4       72.48       74.22      3.71 o
  -2   5   4      145.79      140.48      2.95 o
  -1   5   4       36.18       28.15      1.27 o
   0   5   4      244.01      252.72      6.38 o
   1   5   4       46.66       58.88      2.01 o
   2   5   4        5.55       14.30      1.62 o
   3   5   4        3.86        3.53      1.21 o
   4   5   4        0.27       -0.28      0.87 o
   5   5   4        1.93        2.80      0.79 o
   6   5   4       88.17       84.34      3.39 o
   7   5   4      116.49      103.74      4.13 o
   8   5   4        3.08        2.27      2.47 o
   9   5   4       14.15       16.78      4.31 o
  -9   6   4       36.16       28.50      2.65 o
  -8   6   4        6.13        5.13      1.01 o
  -7   6   4      102.63      107.08      3.49 o
  -6   6   4       29.73       30.00      2.80 o
  -5   6   4      202.46      192.97      4.84 o
  -4   6   4        5.38        7.68      1.06 o
  -3   6   4        2.01        1.73      1.32 o
  -2   6   4       14.86       11.69      1.79 o
  -1   6   4       24.36       25.14      1.73 o
   0   6   4       26.50       33.74      1.73 o
   1   6   4      433.06      444.82     16.67 o
   2   6   4      109.97      114.67      3.70 o
   3   6   4       39.99       38.37      1.84 o
   4   6   4       31.86       31.65      1.79 o
   5   6   4        8.16       10.86      1.52 o
   6   6   4       91.52       95.76      3.11 o
   7   6   4        0.92        3.24      1.56 o
   8   6   4        1.53        3.96      3.72 o
  -8   7   4       18.00       15.88      2.32 o
  -7   7   4      205.10      199.29      6.71 o
  -6   7   4       11.16       10.23      1.38 o
  -5   7   4       33.91       31.07      1.71 o
  -4   7   4       26.94       25.45      1.39 o
  -3   7   4      264.20      289.21      6.54 o
  -2   7   4       30.22       26.39      1.45 o
  -1   7   4       22.04       23.73      1.62 o
   0   7   4        0.02        0.21      0.96 o
   1   7   4       20.22       13.06      2.29 o
   2   7   4        0.03        0.27      1.72 o
   3   7   4       21.14       21.22      5.21 o
   4   7   4       13.69       10.47      2.12 o
   5   7   4       77.89       82.06      3.94 o
   6   7   4       14.69       15.20      2.29 o
   7   7   4        0.02        2.89      2.72 o
  -7   8   4       14.88       10.04      3.55 o
  -6   8   4        8.55        7.00      2.59 o
  -5   8   4        2.38        7.51      2.20 o
  -4   8   4       31.47       30.00      4.33 o
  -3   8   4       52.62       50.73      3.54 o
  -2   8   4       81.21       86.93      4.18 o
  -1   8   4        5.75        5.79      1.20 o
   0   8   4       12.87       14.89      1.36 o
   1   8   4        2.41        4.48      2.04 o
   2   8   4        0.86        1.42      1.78 o
   3   8   4       17.93       16.50      3.48 o
   4   8   4       43.13       50.05      5.92 o
   5   8   4        0.22       -2.81      4.01 o
  -4   9   4        0.37       -2.24      2.89 o
  -3   9   4       28.63       25.06      2.60 o
  -2   9   4       17.81       16.41      3.11 o
  -1   9   4       17.86       15.45      2.70 o
   0   9   4       69.86       72.96      3.57 o
   1   9   4        1.52        3.07      4.44 o
   2   9   4       50.41       57.78      3.83 o
 -12   1   5        2.21        4.40      1.65 o
 -11   1   5        4.27        9.15      1.98 o
 -10   1   5       10.05       11.27      2.31 o
  -9   1   5      196.48      184.37      4.52 o
  -8   1   5      215.35      218.25      4.10 o
  -7   1   5        1.69        1.38      0.70 o
  -6   1   5       34.46       26.62      0.96 o
  -5   1   5       42.81       52.79      1.39 o
  -4   1   5       19.07       19.97      0.89 o
  -3   1   5       26.93       31.10      1.33 o
  -2   1   5       26.23       31.50      0.95 o
   0   1   5     4492.44     4185.80    114.72 o
   1   1   5      763.54      731.00     12.34 o
   2   1   5       64.86       67.67      1.69 o
   3   1   5     1118.18     1114.85     27.84 o
   4   1   5       47.26       38.32      1.21 o
   5   1   5       27.89       28.63      1.72 o
   6   1   5        7.88       11.95      1.02 o
   7   1   5      407.47      417.90      8.01 o
   8   1   5       76.78       91.38      3.53 o
   9   1   5       17.42       19.35      1.35 o
  10   1   5       17.22       15.67      3.27 o
 -12   2   5        8.06        6.02      1.97 o
 -11   2   5       35.73       24.45      2.17 o
 -10   2   5       37.73       41.35      2.01 o
  -9   2   5        2.76        4.75      1.33 o
  -8   2   5       73.56       63.16      2.14 o
  -7   2   5       25.85       22.62      1.55 o
  -6   2   5        3.32        0.12      0.71 o
  -5   2   5       56.61       54.96      1.57 o
  -4   2   5        0.25        0.70      0.58 o
  -3   2   5       40.03       34.22      0.94 o
  -2   2   5       76.99       79.40      2.26 o
  -1   2   5      115.18      105.72      2.43 o
   0   2   5     2471.11     2550.96     45.62 o
   1   2   5      580.14      600.49     11.39 o
   2   2   5      210.06      227.40      4.94 o
   3   2   5      309.78      338.72      6.30 o
   4   2   5      710.93      747.14     13.12 o
   5   2   5       76.27       71.34      1.99 o
   6   2   5       66.21       75.71      2.44 o
   7   2   5        1.35        1.26      3.06 o
   8   2   5       10.86        8.82      1.32 o
   9   2   5       43.05       35.50      3.92 o
  10   2   5       55.14       54.60      3.62 o
 -12   3   5        1.68        3.08     20.96 o
 -11   3   5       40.28       32.73      2.16 o
 -10   3   5        4.39        3.21      1.29 o
  -9   3   5      168.77      194.28      5.31 o
  -8   3   5       17.48       12.01      1.19 o
  -7   3   5       67.50       70.96      1.75 o
  -6   3   5       97.15       81.75      1.89 o
  -5   3   5      126.18      129.68      2.18 o
  -4   3   5       27.11       27.18      1.03 o
  -3   3   5      722.45      710.61     10.15 o
  -2   3   5      350.75      324.95      5.55 o
  -1   3   5       90.36       85.52      2.35 o
   0   3   5      544.71      567.68     12.17 o
   1   3   5        3.27        9.09      1.04 o
   2   3   5       60.45       71.00      1.89 o
   3   3   5      551.60      574.80     11.13 o
   4   3   5      264.42      259.83      5.63 o
   5   3   5      323.55      327.25      6.27 o
   6   3   5      595.05      595.78     12.50 o
   7   3   5        0.02       -0.58      1.42 o
   8   3   5        0.19       -1.21      1.34 o
   9   3   5        0.70        4.97      2.04 o
  10   3   5        9.99        5.35      3.42 o
 -11   4   5        4.46        8.46      4.11 o
 -10   4   5       37.08       35.37      2.60 o
  -9   4   5       23.19       21.62      1.44 o
  -8   4   5       18.28       14.71      1.24 o
  -7   4   5       57.99       60.03      2.21 o
  -6   4   5      474.08      476.10      7.83 o
  -5   4   5        1.53        3.88      0.76 o
  -4   4   5       83.05       95.31      1.92 o
  -3   4   5      306.28      296.84      7.90 o
  -2   4   5      461.22      476.70     10.49 o
  -1   4   5        2.85        4.64      1.49 o
   0   4   5       84.87       87.43      2.73 o
   1   4   5       20.18       26.28      1.35 o
   2   4   5      138.56      130.41      4.53 o
   3   4   5       16.66       16.42      1.14 o
   4   4   5      456.03      460.26     11.28 o
   5   4   5        3.12        2.95      1.33 o
   6   4   5       77.42       74.37      2.69 o
   7   4   5      150.89      156.61      6.28 o
   8   4   5        1.53        2.32      1.79 o
   9   4   5       19.18       17.30      5.78 o
 -10   5   5        0.07       -0.24      1.37 o
  -9   5   5        4.54        4.21      3.18 o
  -8   5   5       69.84       65.96      1.90 o
  -7   5   5       35.28       41.47      1.59 o
  -6   5   5       18.97       24.29     16.17 o
  -5   5   5      436.52      430.36     12.43 o
  -4   5   5       39.28       34.21      1.49 o
  -3   5   5        0.00        1.14      1.17 o
  -2   5   5        1.43        3.22      1.35 o
  -1   5   5        3.11        4.67      1.37 o
   0   5   5      257.77      243.54      5.69 o
   1   5   5        3.25        2.50      0.93 o
   2   5   5        0.64        2.97      1.17 o
   3   5   5       58.76       58.87      2.14 o
   4   5   5        2.46        3.33      1.01 o
   5   5   5        2.92        3.79      1.56 o
   6   5   5       95.78       89.85      3.12 o
   7   5   5        8.83        6.34      2.71 o
   8   5   5        1.38        2.59      1.81 o
 -10   6   5       15.04       11.56      3.77 o
  -9   6   5        4.49        6.48      2.49 o
  -8   6   5        1.81        1.14      0.95 o
  -7   6   5        0.01        1.21      1.63 o
  -6   6   5      165.30      163.70      4.58 o
  -5   6   5       94.94       93.31      3.08 o
  -4   6   5      532.09      536.19     12.03 o
  -3   6   5       70.95       64.75      2.88 o
  -2   6   5       19.74       25.21      6.01 o
  -1   6   5        8.67       15.26      3.91 o
   0   6   5        1.55        5.50      0.89 o
   1   6   5       10.03       15.41      2.11 o
   2   6   5       15.57       14.69      2.04 o
   3   6   5       56.00       47.07      3.78 o
   4   6   5       18.06       18.62      1.92 o
   5   6   5        6.70        5.06      0.69 o
   6   6   5        1.57        3.46      1.62 o
   7   6   5        1.86        4.47      1.74 o
  -8   7   5      195.53      186.16      9.85 o
  -7   7   5        9.71       10.71      1.70 o
  -6   7   5        1.59       -0.26      1.22 o
  -5   7   5       27.57       25.31      5.70 o
  -4   7   5       38.23       38.97      2.72 o
  -3   7   5        6.09       13.45      1.80 o
  -2   7   5       60.36       65.90      4.00 o
  -1   7   5      114.73      132.05      4.06 o
   0   7   5        3.65        4.14      2.23 o
   1   7   5       49.50       43.88      2.68 o
   2   7   5      203.80      219.41      7.49 o
   3   7   5      278.92      295.33      7.27 o
   4   7   5       31.11       32.26      1.93 o
   5   7   5       88.96       85.48      3.34 o
   6   7   5        1.22        0.35      2.28 o
  -7   8   5        0.62        0.98      4.29 o
  -6   8   5        0.10       -0.73      2.34 o
  -5   8   5       11.62       16.56      2.34 o
  -4   8   5        3.79        6.79      4.07 o
  -3   8   5       22.25       20.65      5.12 o
  -2   8   5        0.13        0.95      1.86 o
  -1   8   5        6.66        5.77      1.85 o
   0   8   5        0.68       -3.26      2.17 o
   1   8   5        4.21        3.26      2.50 o
   2   8   5        6.21        5.02      2.29 o
   3   8   5        0.26        0.22      4.07 o
   4   8   5       31.55       35.65      6.02 o
   5   8   5        0.95        4.00      2.33 o
  -4   9   5       75.52       77.58      5.85 o
  -3   9   5        5.99        9.46      3.19 o
  -2   9   5       20.80       29.05      3.29 o
  -1   9   5       88.98       97.43      5.95 o
   0   9   5       23.64       28.25      2.87 o
   1   9   5        3.35        4.43      6.07 o
   2   9   5        2.24       -0.12      3.28 o
 -12   0   6        0.55        5.11      1.56 o
 -11   0   6        0.25        1.41      1.99 o
 -10   0   6       10.28        8.87      1.39 o
  -9   0   6        0.33        2.68      1.26 o
  -8   0   6       33.71       38.63      3.03 o
  -7   0   6       25.07       28.08      1.22 o
  -6   0   6       78.92       99.58      2.83 o
  -5   0   6      293.76      323.23      8.43 o
  -4   0   6     3210.37     3147.74     83.39 o
  -3   0   6      759.23      793.15     26.19 o
  -2   0   6       36.45       23.22      1.69 o
  -1   0   6     1149.26     1145.63     30.98 o
   0   0   6       38.27       33.14      1.44 o
   1   0   6     1618.72     1452.27     29.35 o
   2   0   6     3585.08     3718.67    103.03 o
   3   0   6       59.84       61.95      3.38 o
   4   0   6       12.40        7.80      1.56 o
   5   0   6      368.36      401.47     11.35 o
   6   0   6       11.31       11.30      1.21 o
   7   0   6       14.38       11.78      1.37 o
   8   0   6      194.73      191.82      6.90 o
   9   0   6     1498.98     1681.54     74.43 o
  10   0   6        6.12        8.02     10.15 o
 -12   1   6       13.25       21.24      3.26 o
 -11   1   6        0.52       -0.22      1.18 o
 -10   1   6       31.89       24.71      1.85 o
  -9   1   6       15.95       20.10      2.12 o
  -8   1   6        6.89        9.72      1.20 o
  -7   1   6        1.17        1.98      1.18 o
  -6   1   6       87.02      100.58      2.06 o
  -5   1   6     1686.65     1609.49     19.85 o
  -4   1   6      947.94      962.33     12.82 o
  -3   1   6       17.17       17.70      0.87 o
  -2   1   6     1642.99     1661.55     26.27 o
  -1   1   6     5637.06     5352.81    247.45 o
   0   1   6      113.46      108.64      2.24 o
   1   1   6       94.25       92.04      2.42 o
   2   1   6     1704.96     1784.24     32.85 o
   3   1   6      392.20      392.86      7.38 o
   4   1   6        3.26        4.30      1.03 o
   5   1   6       11.40        6.11      0.80 o
   6   1   6      422.28      431.02      7.92 o
   7   1   6        8.29        8.95      0.69 o
   8   1   6       44.48       48.26      1.77 o
   9   1   6        5.83        3.89      1.12 o
  10   1   6        8.21       10.91      2.61 o
 -12   2   6        0.20        0.82      1.65 o
 -11   2   6        2.28        4.88      2.38 o
 -10   2   6       91.99       91.10      2.64 o
  -9   2   6        2.57        1.54      1.36 o
  -8   2   6       18.49       22.62      1.41 o
  -7   2   6       16.94       15.26      0.96 o
  -6   2   6       12.42       17.01      1.00 o
  -5   2   6        3.06        1.69      0.81 o
  -4   2   6      241.32      291.85      4.19 o
  -3   2   6      635.31      693.46     10.23 o
  -2   2   6     1833.33     1798.19     29.38 o
  -1   2   6     1216.59     1232.89     19.82 o
   0   2   6      567.34      654.44     12.32 o
   1   2   6      978.81      951.34     17.16 o
   2   2   6       35.87       37.89      1.87 o
   3   2   6       49.79       52.39      1.94 o
   4   2   6      597.28      581.41     11.00 o
   5   2   6      176.03      193.42      4.83 o
   6   2   6      279.51      280.46      7.01 o
   7   2   6       79.76       75.32      2.83 o
   8   2   6       50.90       50.52      2.52 o
   9   2   6       22.03       17.49      1.74 o
  10   2   6       52.25       51.08      4.05 o
 -12   3   6        0.70        0.04      2.01 o
 -11   3   6        1.91        1.18      1.71 o
 -10   3   6       98.83       77.26      2.61 o
  -9   3   6      184.21      180.13      4.37 o
  -8   3   6       65.52       58.57      2.69 o
  -7   3   6       17.75       15.17      1.23 o
  -6   3   6       74.71       61.93      1.73 o
  -5   3   6       30.89       39.65      1.24 o
  -4   3   6        0.33        0.10      0.44 o
  -3   3   6      815.46      812.58     14.14 o
  -2   3   6     1139.80     1102.06     19.28 o
  -1   3   6      393.40      400.38      7.58 o
   0   3   6      544.03      560.06     10.29 o
   1   3   6      153.07      154.59      3.41 o
   2   3   6      181.66      179.29      4.18 o
   3   3   6      399.40      403.70      7.97 o
   4   3   6      204.68      180.36      6.84 o
   5   3   6        1.70        2.32      1.55 o
   6   3   6      561.99      569.03     12.15 o
   7   3   6       81.58       96.68      3.11 o
   8   3   6       27.77       31.68      2.63 o
   9   3   6        0.05        0.26      1.55 o
 -11   4   6       14.97       13.82      2.32 o
 -10   4   6        7.64        3.82      2.31 o
  -9   4   6       46.07       43.84      2.53 o
  -8   4   6       62.00       53.68      1.88 o
  -7   4   6      123.15      128.88      3.28 o
  -6   4   6       22.55       22.83      1.98 o
  -5   4   6      382.95      402.78      6.79 o
  -4   4   6      329.91      334.45      7.23 o
  -3   4   6      275.50      300.90      5.72 o
  -2   4   6       52.11       52.76      1.90 o
  -1   4   6     1989.38     2081.96     41.67 o
   0   4   6       20.30       21.60      1.04 o
   1   4   6      119.32      126.94      2.94 o
   2   4   6       67.29       61.48      1.81 o
   3   4   6      156.53      141.83      3.09 o
   4   4   6        2.51       -0.65      1.48 o
   5   4   6        4.07        3.79      1.21 o
   6   4   6        9.94       10.10      1.67 o
   7   4   6       41.17       40.64      2.81 o
   8   4   6       30.75       27.05      2.97 o
   9   4   6        1.76        2.58      2.18 o
 -10   5   6        4.20        6.09      1.99 o
  -9   5   6        8.81       11.59      1.58 o
  -8   5   6       16.09       14.27      1.67 o
  -7   5   6       58.33       53.03      2.29 o
  -6   5   6      201.54      202.18      5.14 o
  -5   5   6        0.10        3.37      1.21 o
  -4   5   6        7.75        9.97      1.36 o
  -3   5   6      145.75      127.91      3.50 o
  -2   5   6       13.33        6.97      1.16 o
  -1   5   6        3.16        2.31      1.58 o
   0   5   6      307.00      325.11      8.63 o
   1   5   6       95.02      103.81      2.87 o
   2   5   6     1021.54     1073.81     20.90 o
   3   5   6       14.83       15.16      0.99 o
   4   5   6       21.38       20.92      1.99 o
   5   5   6       25.25       29.29      1.67 o
   6   5   6       12.46       14.79      2.38 o
   7   5   6        7.92        8.00      1.65 o
   8   5   6        5.06        1.12      2.43 o
 -10   6   6        0.35        2.10      2.04 o
  -9   6   6       17.17       21.29      2.70 o
  -8   6   6       38.01       36.30      2.15 o
  -7   6   6        4.52        3.12      1.33 o
  -6   6   6        7.61        6.86      1.18 o
  -5   6   6      645.52      664.90     13.59 o
  -4   6   6       88.39       91.90      4.81 o
  -3   6   6        1.03        4.54      1.39 o
  -2   6   6       11.81       14.47      3.16 o
  -1   6   6       12.34       10.41      1.46 o
   0   6   6       80.28       87.07      4.06 o
   1   6   6        1.53       -0.11      1.17 o
   2   6   6       89.26       92.22      3.15 o
   3   6   6       40.43       40.62      3.29 o
   4   6   6      120.10      116.98      3.21 o
   5   6   6       19.42       16.79      1.71 o
   6   6   6        5.99        4.91      1.71 o
   7   6   6        7.87       11.12      2.19 o
  -8   7   6        0.43       -2.51      3.07 o
  -7   7   6        0.03        1.40      1.32 o
  -6   7   6        3.62        2.83      1.39 o
  -5   7   6       12.61       13.87      1.98 o
  -4   7   6        9.99       13.56      2.42 o
  -3   7   6       48.01       41.85      3.85 o
  -2   7   6      470.44      492.46     13.99 o
  -1   7   6        6.62        7.25      2.31 o
   0   7   6       83.21       81.70      3.73 o
   1   7   6        0.00       -1.62      1.22 o
   2   7   6      199.33      223.45      6.91 o
   3   7   6       15.41       15.31      1.64 o
   4   7   6       18.42       15.48      1.56 o
   5   7   6       33.22       37.57      2.64 o
   6   7   6        0.06       -0.39      2.18 o
  -7   8   6        4.78        5.71      3.26 o
  -6   8   6       12.50       12.18      2.83 o
  -5   8   6       39.50       44.74      4.01 o
  -4   8   6      126.05      110.27      3.99 o
  -3   8   6        7.16        4.43      2.07 o
  -2   8   6       14.12       13.05      3.16 o
  -1   8   6       26.59       22.94      3.85 o
   0   8   6       73.41       81.21      5.03 o
   1   8   6        0.32        6.16      3.47 o
   2   8   6        1.01        0.22      2.35 o
   3   8   6        3.55        1.29      2.33 o
   4   8   6        0.13        1.75      2.20 o
  -3   9   6       62.70       52.03      6.83 o
  -2   9   6       63.85       62.11      3.89 o
  -1   9   6        6.39        1.93      2.98 o
   0   9   6        4.48        5.78      2.39 o
   1   9   6        3.40        9.78      3.69 o
 -12   1   7        7.68        9.11      3.11 o
 -11   1   7       46.20       39.29      2.37 o
 -10   1   7       37.08       28.88      1.39 o
  -9   1   7      277.64      305.38      6.06 o
  -8   1   7        0.58        1.15      0.78 o
  -7   1   7        1.39        0.91      0.76 o
  -6   1   7       24.99       33.09      1.19 o
  -5   1   7      443.62      480.49      6.64 o
  -4   1   7      246.73      267.41      4.28 o
  -3   1   7      221.94      220.87      4.02 o
  -2   1   7     1011.74     1067.45     18.03 o
  -1   1   7      609.18      624.10     14.06 o
   0   1   7      333.12      309.72      5.77 o
   1   1   7     1363.94     1403.75     23.55 o
   2   1   7       71.41       70.95      2.16 o
   3   1   7      473.26      507.31      8.63 o
   4   1   7      184.55      220.77      9.87 o
   5   1   7       25.08       28.48      1.74 o
   6   1   7      249.28      265.10      4.84 o
   7   1   7        7.31        6.67      0.95 o
   8   1   7       16.06       13.83      3.37 o
   9   1   7        5.95        6.80      1.56 o
 -12   2   7        7.54        8.00      1.69 o
 -11   2   7      140.08      134.17      4.08 o
 -10   2   7       19.28       14.03      1.89 o
  -9   2   7      121.76      127.23      3.83 o
  -8   2   7       79.34       78.58      2.52 o
  -7   2   7        9.17        6.95      0.90 o
  -6   2   7       22.89       26.96      1.70 o
  -5   2   7       30.39       22.78      0.91 o
  -4   2   7     1283.70     1342.97     17.66 o
  -3   2   7      226.31      228.95      4.70 o
  -2   2   7     1033.08     1106.98     16.69 o
  -1   2   7      480.96      474.95      8.14 o
   0   2   7      737.32      650.73     10.65 o
   1   2   7      860.71      881.47     20.66 o
   2   2   7       88.17      101.19      2.66 o
   3   2   7       51.41       64.10      2.11 o
   4   2   7      536.25      566.74     11.80 o
   5   2   7       13.51       15.32      2.85 o
   6   2   7       29.22       29.87      3.63 o
   7   2   7      113.67      109.90      4.63 o
   8   2   7      203.88      205.05      6.95 o
   9   2   7       49.15       51.13      2.79 o
 -12   3   7        0.06       -1.47      1.61 o
 -11   3   7        1.16        0.48      1.37 o
 -10   3   7       80.21       86.67      2.92 o
  -9   3   7      659.04      698.04     13.63 o
  -8   3   7      198.07      199.86      4.15 o
  -7   3   7       28.37       23.88      1.44 o
  -6   3   7       24.15       29.20      1.28 o
  -5   3   7        3.01        3.32      0.54 o
  -4   3   7       55.53       47.17      1.09 o
  -3   3   7      218.81      217.61      3.84 o
  -2   3   7      916.97      943.18     19.09 o
  -1   3   7       12.05        9.30      1.80 o
   0   3   7      145.64      139.47      3.25 o
   1   3   7      127.00      147.49      4.89 o
   2   3   7       94.11       82.45      2.28 o
   3   3   7      229.78      257.28      6.60 o
   4   3   7       58.40       59.92      2.78 o
   5   3   7      535.15      599.52     17.00 o
   6   3   7       81.55       84.64      3.28 o
   7   3   7       17.55       17.44      2.01 o
   8   3   7       15.47       13.34      1.98 o
   9   3   7        7.03        5.02      2.18 o
 -11   4   7        4.50        5.72      1.78 o
 -10   4   7       13.14        7.36      2.30 o
  -9   4   7        0.03        2.24      1.22 o
  -8   4   7       50.62       52.00      2.03 o
  -7   4   7      108.92       97.72      2.47 o
  -6   4   7     1165.67     1170.22     17.73 o
  -5   4   7       89.38       85.31      2.63 o
  -4   4   7       55.53       53.50      3.59 o
  -3   4   7       41.62       40.41      1.41 o
  -2   4   7        1.01        0.30      1.05 o
  -1   4   7      106.62       96.39      2.87 o
   0   4   7        0.57        3.04      0.93 o
   1   4   7       94.66       92.02      3.41 o
   2   4   7      118.55      134.58      3.26 o
   3   4   7      219.06      252.51      7.62 o
   4   4   7       48.15       48.63      3.07 o
   5   4   7       45.99       42.77      2.50 o
   6   4   7        5.12        3.10      1.47 o
   7   4   7      110.19       95.89      3.99 o
   8   4   7        0.26        3.75      1.90 o
 -10   5   7       25.91       26.81      2.36 o
  -9   5   7       20.53       17.80      2.67 o
  -8   5   7       29.04       23.36      1.70 o
  -7   5   7      125.74      121.82      4.33 o
  -6   5   7      438.09      445.57      8.32 o
  -5   5   7      362.50      371.12      6.84 o
  -4   5   7      709.64      743.63     14.88 o
  -3   5   7        8.82        9.81      1.61 o
  -2   5   7       51.19       46.19      1.76 o
  -1   5   7        0.08        0.82      1.92 o
   0   5   7       49.36       54.19      2.00 o
   1   5   7      628.54      666.87     13.86 o
   2   5   7      531.84      545.81     11.65 o
   3   5   7      444.83      461.66     10.33 o
   4   5   7      144.61      132.83      4.46 o
   5   5   7        3.97        5.64      1.68 o
   6   5   7       20.23       20.19      2.79 o
   7   5   7       19.28       23.73      2.36 o
   8   5   7        2.69        0.04      2.07 o
 -10   6   7      120.51      141.95      6.85 o
  -9   6   7        4.00        4.30      1.85 o
  -8   6   7        0.38       -2.68      1.79 o
  -7   6   7        8.72        7.87      1.27 o
  -6   6   7       66.32       61.79      3.70 o
  -5   6   7       22.04       23.56      1.71 o
  -4   6   7        2.80        3.02      1.54 o
  -3   6   7       65.07       77.86      2.98 o
  -2   6   7       12.79       11.07      1.54 o
  -1   6   7        5.51        7.52      2.32 o
   0   6   7       17.04       15.49      2.07 o
   1   6   7        1.03        3.25      1.04 o
   2   6   7      360.84      381.70      9.02 o
   3   6   7      120.20      119.57      3.29 o
   4   6   7       30.29       32.95      1.41 o
   5   6   7        0.07        2.73      2.82 o
   6   6   7       35.55       44.55      3.47 o
   7   6   7        0.11        2.42      2.00 o
  -8   7   7       36.37       37.66      4.32 o
  -7   7   7        0.00        3.85      2.41 o
  -6   7   7        0.00        2.64      1.38 o
  -5   7   7        3.77        4.34      1.85 o
  -4   7   7       65.70       63.94      2.82 o
  -3   7   7      494.94      519.84     17.90 o
  -2   7   7       15.02       17.70      2.70 o
  -1   7   7       78.59       82.39      2.97 o
   0   7   7       13.17       16.02      2.02 o
   1   7   7       11.72       15.65      2.06 o
   2   7   7       11.35        9.99      2.07 o
   3   7   7       10.67       10.58      1.91 o
   4   7   7        1.65        5.61      2.47 o
   5   7   7        3.35        6.58      2.79 o
  -6   8   7        1.42        1.97      2.89 o
  -5   8   7       12.80       11.34      2.43 o
  -4   8   7        6.58        7.10      4.62 o
  -3   8   7       41.02       39.62      2.51 o
  -2   8   7        1.60        5.25      2.16 o
  -1   8   7        0.01        9.28      2.90 o
   0   8   7       10.57        4.69      2.85 o
   1   8   7       11.52        8.15      2.24 o
   2   8   7        5.19       12.50      2.22 o
   3   8   7        4.43        6.76      3.45 o
  -3   9   7       27.34       30.68      8.96 o
  -2   9   7       30.12       32.00      3.71 o
  -1   9   7        0.45        5.21      2.88 o
   0   9   7       25.53       24.93      4.70 o
 -12   0   8      230.04      225.47     19.33 o
 -11   0   8       11.16       11.57      1.74 o
 -10   0   8      157.71      169.79      5.30 o
  -9   0   8       89.45       94.81      3.78 o
  -8   0   8      533.19      547.46     11.84 o
  -7   0   8       81.61      109.36      5.05 o
  -6   0   8     1094.97     1189.08     30.91 o
  -5   0   8      109.31       80.40      3.34 o
  -4   0   8      274.81      340.62      9.62 o
  -3   0   8      236.54      236.04      5.04 o
  -2   0   8      623.89      660.45     15.17 o
  -1   0   8      188.75      216.74      5.67 o
   0   0   8       69.71       76.89      2.62 o
   1   0   8       94.78      108.46      3.03 o
   2   0   8       64.97       56.61      2.40 o
   3   0   8     1753.58     1963.05     37.12 o
   4   0   8      160.62      160.60      4.83 o
   5   0   8        0.83        1.47      1.08 o
   6   0   8        2.14        1.25      1.20 o
   7   0   8      313.05      332.73      9.72 o
   8   0   8        0.09        0.50      1.14 o
   9   0   8       13.97       17.22      5.60 o
 -12   1   8       24.77       19.71      2.09 o
 -11   1   8      154.33      150.27      4.81 o
 -10   1   8      268.81      291.59      6.18 o
  -9   1   8        0.76        0.62      1.03 o
  -8   1   8      135.13      128.36      2.86 o
  -7   1   8      101.34       96.54      2.11 o
  -6   1   8     2334.65     2345.94     32.74 o
  -5   1   8       13.80       17.16      1.40 o
  -4   1   8       23.91       19.29      1.10 o
  -3   1   8      546.74      612.56     10.24 o
  -2   1   8      760.01      770.69     12.64 o
  -1   1   8      688.98      716.95     12.50 o
   0   1   8       85.15       95.76      1.99 o
   1   1   8      731.79      839.97     13.97 o
   2   1   8       43.92       36.36      1.43 o
   3   1   8      269.14      303.84      6.57 o
   4   1   8       15.54       21.85      0.93 o
   5   1   8       52.55       47.56      1.46 o
   6   1   8       91.45       92.00      4.45 o
   7   1   8      110.46      103.53      3.43 o
   8   1   8        1.47        3.02      1.52 o
   9   1   8        1.44        0.09      1.79 o
 -12   2   8        2.43        4.96      2.76 o
 -11   2   8       32.05       34.11      2.72 o
 -10   2   8       43.45       40.06      1.78 o
  -9   2   8      527.83      512.15     10.05 o
  -8   2   8      372.25      377.80      6.79 o
  -7   2   8      120.65      120.55      2.50 o
  -6   2   8      272.23      263.41      4.55 o
  -5   2   8      126.94      131.01      2.48 o
  -4   2   8        4.87        1.40      0.98 o
  -3   2   8     1583.10     1707.51     23.67 o
  -2   2   8        5.65        7.37      1.18 o
  -1   2   8     1418.30     1407.28     22.40 o
   0   2   8      412.88      452.07      8.27 o
   1   2   8       19.22       17.44      0.80 o
   2   2   8       68.67       83.68      2.05 o
   3   2   8        8.18       14.92      2.20 o
   4   2   8        0.02       -1.25      1.17 o
   5   2   8        4.28        4.41      1.83 o
   6   2   8        0.06        1.78      1.46 o
   7   2   8      403.52      429.35     14.22 o
   8   2   8        9.95       13.20      4.33 o
   9   2   8        0.30       -2.81      1.87 o
 -12   3   8        4.10        5.09      1.97 o
 -11   3   8        4.06        6.75      2.33 o
 -10   3   8        7.64        5.86      1.37 o
  -9   3   8      446.48      461.40     10.01 o
  -8   3   8        3.52        3.27      0.95 o
  -7   3   8        0.89        3.14      1.06 o
  -6   3   8       71.77       65.87      2.53 o
  -5   3   8       48.26       47.67      1.19 o
  -4   3   8       44.46       52.70      1.37 o
  -3   3   8     1027.96     1064.65     17.26 o
  -2   3   8     1910.13     2009.36     32.74 o
  -1   3   8     1589.73     1677.99     31.27 o
   0   3   8     1142.10     1304.69     23.77 o
   1   3   8        8.30        7.52      1.04 o
   2   3   8       30.80       30.20      1.35 o
   3   3   8      168.66      159.52      4.05 o
   4   3   8      101.20      104.46      3.10 o
   5   3   8       48.29       45.48      3.51 o
   6   3   8        2.31        4.27      1.56 o
   7   3   8        2.77        3.74      2.26 o
   8   3   8        0.10       -1.50      2.21 o
 -11   4   8       80.32       84.81      3.61 o
 -10   4   8       13.15       11.91      1.89 o
  -9   4   8       23.24       21.45      1.47 o
  -8   4   8       22.67       19.07      1.70 o
  -7   4   8      671.75      676.55     12.44 o
  -6   4   8        0.40        1.84      5.05 o
  -5   4   8        5.25        6.89      1.25 o
  -4   4   8      386.06      379.88      7.78 o
  -3   4   8      153.57      166.73      3.71 o
  -2   4   8      244.57      261.56      6.14 o
  -1   4   8       49.53       59.18      2.43 o
   0   4   8        5.69        4.76      0.91 o
   1   4   8       98.81      116.36      3.15 o
   2   4   8      229.83      223.07      4.92 o
   3   4   8        0.60        0.55      1.25 o
   4   4   8      146.82      139.10      9.12 o
   5   4   8       27.30       29.18      2.01 o
   6   4   8       12.28        6.68      1.70 o
   7   4   8       15.14       10.70      2.03 o
   8   4   8        3.27        0.46      3.44 o
 -10   5   8        1.00       -0.06      1.79 o
  -9   5   8        2.85        6.73      1.59 o
  -8   5   8       87.87       88.17      2.90 o
  -7   5   8      207.97      215.26      5.02 o
  -6   5   8      132.77      125.66      3.10 o
  -5   5   8      144.14      151.58      3.61 o
  -4   5   8      688.85      695.90     18.25 o
  -3   5   8       12.02       14.99      3.49 o
  -2   5   8        1.27        3.54      1.14 o
  -1   5   8        1.09        0.66      1.30 o
   0   5   8       91.65       98.91      2.92 o
   1   5   8       71.45       61.62      2.26 o
   2   5   8        0.01        1.26      1.43 o
   3   5   8      304.92      312.27      6.97 o
   4   5   8      211.46      195.81      8.88 o
   5   5   8      132.08      128.85      7.00 o
   6   5   8        4.31        6.58      4.01 o
   7   5   8        0.37        1.93      2.75 o
  -9   6   8        6.21        6.61      1.90 o
  -8   6   8        3.31        3.07      1.84 o
  -7   6   8        0.04       -0.36      1.00 o
  -6   6   8      161.28      153.64      4.55 o
  -5   6   8       14.05       12.08      1.64 o
  -4   6   8       16.81       15.21      1.51 o
  -3   6   8      284.41      300.38      8.23 o
  -2   6   8       67.14       71.94      4.37 o
  -1   6   8       13.95       15.08      1.75 o
   0   6   8       40.36       37.59      3.69 o
   1   6   8      437.28      480.35     11.67 o
   2   6   8       98.03       88.88      5.09 o
   3   6   8      181.58      193.64      5.94 o
   4   6   8       43.24       41.96      2.70 o
   5   6   8        2.41        8.01      4.84 o
   6   6   8        2.82        4.86      3.06 o
  -8   7   8        6.73        6.63      4.01 o
  -7   7   8       18.88       20.61      3.24 o
  -6   7   8        4.98        8.07      3.58 o
  -5   7   8       11.71       13.94      2.53 o
  -4   7   8       66.86       60.52      2.74 o
  -3   7   8        2.80        1.55      1.76 o
  -2   7   8       63.94       70.99      3.47 o
  -1   7   8        0.54        4.84      1.51 o
   0   7   8       37.48       35.90      2.40 o
   1   7   8       73.84       75.70      3.38 o
   2   7   8        0.47       -0.63      1.24 o
   3   7   8       36.31       33.01      2.05 o
   4   7   8        1.26        3.64      3.05 o
   5   7   8        0.35       -2.52      1.70 o
  -6   8   8        3.02       -0.69      6.77 o
  -5   8   8       43.27       39.99      3.35 o
  -4   8   8        0.16       -0.02      2.89 o
  -3   8   8       14.94       19.18      3.28 o
  -2   8   8      208.26      219.99      8.67 o
  -1   8   8      180.35      190.02      6.40 o
   0   8   8       41.18       43.71      3.29 o
   1   8   8       35.76       29.93      2.63 o
   2   8   8       34.40       32.44      2.92 o
   3   8   8       13.47       20.04      6.08 o
 -12   1   9       17.16       18.44      2.79 o
 -11   1   9       35.30       40.00      2.00 o
 -10   1   9      279.71      271.57      6.73 o
  -9   1   9       53.24       56.91      1.80 o
  -8   1   9      153.88      147.48      3.24 o
  -7   1   9      824.08      861.50     11.44 o
  -6   1   9      235.93      233.05      4.03 o
  -5   1   9       49.82       48.63      1.49 o
  -4   1   9       73.90       69.73      2.29 o
  -3   1   9      651.02      674.96     10.34 o
  -2   1   9      371.58      405.12      7.46 o
  -1   1   9        0.00        1.75      1.14 o
   0   1   9       45.35       38.19      1.68 o
   1   1   9      131.86      110.57      2.56 o
   2   1   9       79.54       84.88      2.11 o
   3   1   9       23.09       23.35      1.15 o
   4   1   9        6.63        8.78      1.93 o
   5   1   9       10.71       12.52      0.70 o
   6   1   9       10.76       10.29      1.93 o
   7   1   9        5.27        5.76      2.46 o
   8   1   9        0.00        2.95      1.39 o
   9   1   9       10.08        6.73      1.93 o
 -12   2   9        1.29        6.72     16.78 o
 -11   2   9       43.47       41.79      2.67 o
 -10   2   9        1.44        4.11      1.58 o
  -9   2   9       70.02       62.34      2.23 o
  -8   2   9      948.28      963.53     16.06 o
  -7   2   9       29.91       31.16      1.61 o
  -6   2   9       15.47       12.60      0.76 o
  -5   2   9       78.62       90.85      2.19 o
  -4   2   9       27.37       33.76      1.31 o
  -3   2   9        7.50        5.40      0.69 o
  -2   2   9       12.22       15.33      1.03 o
  -1   2   9     2755.43     2873.98     51.06 o
   0   2   9      406.42      439.01      8.80 o
   1   2   9       26.35       26.48      1.38 o
   2   2   9        5.93       10.56      1.06 o
   3   2   9       22.32       24.55      1.91 o
   4   2   9        2.21        1.48      1.39 o
   5   2   9       39.48       37.99      1.90 o
   6   2   9       24.42       26.18      1.82 o
   7   2   9        0.17       -1.37      1.31 o
   8   2   9       17.65       18.94      1.91 o
 -12   3   9        6.79        9.26      2.42 o
 -11   3   9       49.94       49.45      2.68 o
 -10   3   9       32.72       29.17      2.90 o
  -9   3   9       62.55       58.40      2.02 o
  -8   3   9      321.21      311.94      6.10 o
  -7   3   9      504.55      514.82      9.01 o
  -6   3   9      347.55      343.63      6.69 o
  -5   3   9      130.26      144.98      2.81 o
  -4   3   9      117.70      124.70      2.42 o
  -3   3   9      312.43      321.93      5.34 o
  -2   3   9      154.32      132.79      2.69 o
  -1   3   9       36.52       41.06      3.59 o
   0   3   9       15.12       16.82      1.07 o
   1   3   9      166.67      187.14      4.07 o
   2   3   9       70.10       73.30      2.92 o
   3   3   9       39.03       33.94      1.64 o
   4   3   9      193.76      192.12      7.41 o
   5   3   9       33.65       33.75      1.98 o
   6   3   9        0.01       -1.49      1.25 o
   7   3   9        0.15       -2.65      1.77 o
   8   3   9        0.22       -3.30      2.20 o
 -11   4   9        5.67        8.68      2.28 o
 -10   4   9      106.33      105.59      3.57 o
  -9   4   9      139.61      138.24      4.93 o
  -8   4   9      207.99      213.36      6.81 o
  -7   4   9       44.62       44.06      1.60 o
  -6   4   9       17.64       17.36     15.09 o
  -5   4   9       24.10       24.28      1.09 o
  -4   4   9        9.61        7.04      0.88 o
  -3   4   9      746.55      794.99     14.41 o
  -2   4   9       24.17       33.12      1.72 o
  -1   4   9      116.78      132.70      3.25 o
   0   4   9        6.56        8.50      1.13 o
   1   4   9       40.20       41.53      1.56 o
   2   4   9      293.97      309.04      9.97 o
   3   4   9      285.90      290.72     14.59 o
   4   4   9       54.53       55.93      3.59 o
   5   4   9      120.23      115.75      3.61 o
   6   4   9        0.95        1.21      1.97 o
   7   4   9        2.35       -3.07      2.05 o
 -10   5   9        1.20        1.13      1.53 o
  -9   5   9       20.33       16.25      2.01 o
  -8   5   9       29.12       26.05      2.98 o
  -7   5   9       82.65       78.67      2.38 o
  -6   5   9       92.62       93.74      2.93 o
  -5   5   9      270.47      260.74      7.17 o
  -4   5   9       94.71       93.47      3.06 o
  -3   5   9        4.08        6.08      1.18 o
  -2   5   9        3.23        3.48      1.39 o
  -1   5   9       50.57       50.05      2.36 o
   0   5   9        0.16        2.22      0.88 o
   1   5   9       19.09       17.21      2.00 o
   2   5   9      137.30      134.84      4.17 o
   3   5   9      217.72      228.64      6.97 o
   4   5   9        0.16        1.97      1.49 o
   5   5   9       60.70       71.77      4.98 o
   6   5   9       21.01       22.82      2.50 o
   7   5   9        4.98        5.27      2.07 o
  -9   6   9       10.36       11.67      3.51 o
  -8   6   9       20.76       18.12      4.08 o
  -7   6   9       10.23        9.21      1.30 o
  -6   6   9        0.50       -0.49      1.35 o
  -5   6   9      109.59      106.11      5.28 o
  -4   6   9        5.76        8.24      2.80 o
  -3   6   9       20.39       14.05      2.79 o
  -2   6   9      102.57       97.68      5.43 o
  -1   6   9       22.98       21.18      2.76 o
   0   6   9      243.49      299.36      8.51 o
   1   6   9       12.16       10.16      1.28 o
   2   6   9        2.01        0.94      1.28 o
   3   6   9       64.43       54.99      2.31 o
   4   6   9        0.98        3.25      2.04 o
   5   6   9        2.08        6.39      2.59 o
   6   6   9        7.09       12.01      4.07 o
  -8   7   9        3.45       -1.50      6.92 o
  -7   7   9        1.15       -0.84      3.08 o
  -6   7   9       26.56       28.32      2.66 o
  -5   7   9       42.86       40.99      3.61 o
  -4   7   9       14.17       19.23      2.05 o
  -3   7   9        7.13        5.59      1.92 o
  -2   7   9       33.79       39.98      3.43 o
  -1   7   9        5.66        4.53      2.52 o
   0   7   9       33.21       37.21      2.50 o
   1   7   9       23.15       26.46      2.09 o
   2   7   9       65.99       69.77      3.34 o
   3   7   9       16.68       18.17      2.21 o
   4   7   9       39.77       39.60      3.27 o
  -6   8   9        2.82        4.36      3.61 o
  -5   8   9        0.05       -0.25      2.04 o
  -4   8   9        4.01        4.05      4.12 o
  -3   8   9        0.18       -1.12      2.42 o
  -2   8   9        5.81        2.92      3.98 o
  -1   8   9        0.25       -2.77      2.18 o
   0   8   9      102.21      101.14      4.44 o
   1   8   9       37.71       44.79      3.76 o
   2   8   9        2.70        9.70      6.20 o
 -12   0  10       15.61       25.91      5.08 o
 -11   0  10      266.44      284.31     18.70 o
 -10   0  10      596.05      636.51     16.98 o
  -9   0  10      809.90      853.42     18.86 o
  -8   0  10      186.83      178.19      4.47 o
  -7   0  10        2.58        3.40      1.78 o
  -6   0  10       92.82       88.40      3.25 o
  -4   0  10       59.68       55.16      2.24 o
  -3   0  10      352.04      388.37     10.63 o
  -2   0  10        1.40        1.85      1.59 o
  -1   0  10       23.52       30.46      1.63 o
   0   0  10        2.34       -0.84      0.93 o
   1   0  10       22.06       17.48      1.20 o
   2   0  10       29.04       25.50      4.17 o
   3   0  10      267.03      281.80      9.81 o
   4   0  10       42.45       48.07      2.22 o
   5   0  10        0.06        1.22      1.38 o
   6   0  10       36.42       31.54      2.21 o
   7   0  10       87.68       89.47      3.49 o
   8   0  10        5.72        8.18      3.97 o
 -12   1  10      372.65      436.31     15.35 o
 -11   1  10      211.53      202.49      5.83 o
 -10   1  10       20.03       24.59      2.23 o
  -9   1  10      150.82      148.93      3.63 o
  -8   1  10       40.24       40.40      2.00 o
  -7   1  10        1.02        1.31      0.56 o
  -6   1  10       12.28       12.46      1.24 o
  -5   1  10      966.14      959.22     14.78 o
  -4   1  10        0.04        0.46      0.74 o
  -3   1  10      970.16     1046.03     17.66 o
  -2   1  10       41.41       47.56      1.66 o
  -1   1  10       40.70       34.69      1.31 o
   0   1  10        4.41        3.22      1.01 o
   1   1  10       10.20        6.13      0.86 o
   2   1  10        1.37        0.49      0.70 o
   3   1  10       22.82       27.72      1.24 o
   4   1  10       60.70       62.46      1.84 o
   5   1  10        0.54        0.22      0.81 o
   6   1  10        2.34        2.33      1.66 o
   7   1  10        5.24        4.69      2.23 o
   8   1  10        4.73        1.82      1.61 o
 -12   2  10       13.54       20.46      7.53 o
 -11   2  10       17.74       17.13      1.94 o
 -10   2  10        1.12        0.52      1.84 o
  -9   2  10      116.86      127.65      3.50 o
  -8   2  10        4.22        5.41      1.27 o
  -7   2  10       49.56       48.45      1.58 o
  -6   2  10       76.44       77.03      2.01 o
  -5   2  10      164.03      152.64      3.85 o
  -4   2  10       15.62       20.47      1.53 o
  -3   2  10      138.19      149.85      2.77 o
  -2   2  10      638.79      652.42     11.60 o
  -1   2  10      457.50      460.52      7.82 o
   0   2  10      324.50      337.16      6.30 o
   1   2  10        0.21        1.10      0.79 o
   2   2  10        0.27        0.85      0.76 o
   3   2  10       19.53       16.66      1.39 o
   4   2  10        0.54       -1.83      1.22 o
   5   2  10       12.29       16.35      1.66 o
   6   2  10       28.33       26.62      4.88 o
   7   2  10       84.43       93.12      3.54 o
   8   2  10        6.39        6.99      2.50 o
 -12   3  10        0.39        1.79      2.14 o
 -11   3  10        3.69        4.50      2.08 o
 -10   3  10       33.77       38.86      2.43 o
  -9   3  10        1.43        3.08      1.71 o
  -8   3  10      848.97      846.23     15.03 o
  -7   3  10      462.12      450.67     11.52 o
  -6   3  10       74.87       68.09      3.89 o
  -5   3  10       73.72       72.77      1.78 o
  -4   3  10       35.24       33.25      1.31 o
  -3   3  10      636.38      657.06     12.27 o
  -2   3  10       13.64        9.38      1.70 o
  -1   3  10        0.00       -0.66      0.98 o
   0   3  10        9.72        8.96      1.22 o
   1   3  10       12.41       12.51      0.95 o
   2   3  10        0.07        1.41      0.67 o
   3   3  10       62.18       70.51      3.46 o
   4   3  10       56.72       51.44      3.26 o
   5   3  10      123.77      111.18      3.79 o
   6   3  10        5.95        2.15      1.51 o
   7   3  10        7.85       13.35      2.16 o
 -11   4  10       37.92       40.69      2.70 o
 -10   4  10        3.32        4.13      1.69 o
  -9   4  10       45.52       47.03      2.22 o
  -8   4  10        4.25        6.46     42.22 o
  -7   4  10       67.00       67.69      3.78 o
  -6   4  10      105.14      110.97      3.35 o
  -5   4  10       86.96       76.98      2.02 o
  -4   4  10       14.04       12.15      1.09 o
  -3   4  10        1.25        0.67      0.91 o
  -2   4  10      231.65      235.74      7.38 o
  -1   4  10      131.84      137.55      3.49 o
   0   4  10       12.01       17.02      1.28 o
   1   4  10        0.01        0.22      1.62 o
   2   4  10       61.96       64.98      2.85 o
   3   4  10       10.57        3.23      1.67 o
   4   4  10      111.65      109.58      4.94 o
   5   4  10       50.75       39.66      2.07 o
   6   4  10       19.70       15.33      1.77 o
   7   4  10        7.59       10.18      3.37 o
 -10   5  10       62.62       65.63      5.47 o
  -9   5  10       21.07       17.26      2.00 o
  -8   5  10        7.60        9.86      1.59 o
  -7   5  10       26.08       22.36      1.32 o
  -6   5  10       76.44       82.86      2.71 o
  -5   5  10        3.61        1.17      1.58 o
  -4   5  10        0.46       -0.18      1.27 o
  -3   5  10       26.69       26.66      1.80 o
  -2   5  10       41.35       40.66      2.40 o
  -1   5  10       24.80       20.16      1.63 o
   0   5  10       33.33       32.05      1.45 o
   1   5  10        7.40        7.89      1.21 o
   2   5  10       20.40       18.51      1.56 o
   3   5  10      306.70      315.25      8.91 o
   4   5  10       10.12        9.35      2.00 o
   5   5  10        3.41        4.53      1.94 o
   6   5  10        3.80        3.87      2.40 o
  -9   6  10        6.49       -0.25      2.84 o
  -8   6  10        0.04       -0.38      2.19 o
  -7   6  10       21.97       20.98      3.81 o
  -6   6  10        5.48        4.01      1.20 o
  -5   6  10       38.40       33.93      2.19 o
  -4   6  10       54.74       50.63      2.47 o
  -3   6  10       94.19       95.54      3.36 o
  -2   6  10      136.49      140.41      5.33 o
  -1   6  10       34.08       31.20      3.76 o
   0   6  10       47.47       45.91      2.74 o
   1   6  10        8.22        5.47      1.10 o
   2   6  10       58.70       58.15      2.44 o
   3   6  10        0.11       -0.94      1.94 o
   4   6  10        1.10        1.29      2.20 o
   5   6  10        6.91        1.61      3.13 o
  -8   7  10       44.56       40.96      4.44 o
  -7   7  10       12.28        6.76      3.45 o
  -6   7  10        1.72        5.42      1.90 o
  -5   7  10       50.09       58.40      3.40 o
  -4   7  10       21.69       24.86      2.47 o
  -3   7  10       19.23       21.58      1.94 o
  -2   7  10        6.86        6.99      2.23 o
  -1   7  10       41.42       38.75      3.35 o
   0   7  10       20.81       22.38      2.28 o
   1   7  10       12.67       11.15      2.85 o
   2   7  10       29.75       24.90      2.31 o
   3   7  10        5.64        5.48      3.39 o
  -5   8  10        0.01        6.43      3.24 o
  -4   8  10        0.05        2.22      2.45 o
  -3   8  10        1.02        0.81      2.80 o
  -2   8  10       35.66       26.46      4.66 o
  -1   8  10      122.19      130.64      5.31 o
   0   8  10        1.21       -1.50      2.60 o
   1   8  10       14.14       17.95      5.14 o
 -12   1  11       14.50       15.28      2.09 o
 -11   1  11        0.36        2.37      1.32 o
 -10   1  11       31.52       32.96      2.56 o
  -9   1  11       18.54       19.32      1.20 o
  -8   1  11      209.43      220.38      3.69 o
  -7   1  11      111.23      114.31      2.79 o
  -6   1  11        1.18       -0.49      0.77 o
  -5   1  11       69.81       62.97      1.71 o
  -4   1  11      141.95      134.35      2.73 o
  -3   1  11      106.34      100.75      3.02 o
  -2   1  11        7.03        5.20      0.98 o
  -1   1  11      139.57      155.16      3.40 o
   0   1  11      210.45      231.20      4.36 o
   1   1  11       44.66       40.24      1.75 o
   2   1  11        9.25       10.37      1.12 o
   3   1  11        2.28        2.54      0.94 o
   4   1  11       15.55       16.78      1.01 o
   5   1  11        8.78       10.11      0.65 o
   6   1  11        3.09        2.95      1.44 o
   7   1  11        0.11       -0.71      1.45 o
 -12   2  11        1.00       -0.23      2.40 o
 -11   2  11       44.39       56.13      2.93 o
 -10   2  11       98.80      114.46      3.42 o
  -9   2  11       60.45       46.77      2.03 o
  -8   2  11        4.84        4.90      1.45 o
  -7   2  11      201.82      204.46      3.99 o
  -6   2  11      204.30      217.25      4.57 o
  -5   2  11      106.79      107.06      3.06 o
  -4   2  11       11.49       13.00      1.15 o
  -3   2  11      165.57      168.79      5.38 o
  -2   2  11       51.52       43.28      2.29 o
  -1   2  11      492.53      480.75      8.44 o
   0   2  11        5.63        2.94      1.22 o
   1   2  11        0.08       -0.51      0.92 o
   2   2  11        9.39        8.19      0.93 o
   3   2  11        1.96        3.72      1.31 o
   4   2  11        9.94        8.39      1.40 o
   5   2  11       10.90       11.82      1.44 o
   6   2  11        8.73       12.06      2.07 o
   7   2  11        9.29       12.05      2.70 o
 -11   3  11        0.03        4.61      1.72 o
 -10   3  11       10.31       12.46      1.98 o
  -9   3  11      103.39      116.22      3.04 o
  -8   3  11       25.07       20.91      4.10 o
  -7   3  11       41.07       37.16      2.27 o
  -6   3  11       17.79       19.06      1.31 o
  -5   3  11       36.24       31.31      1.69 o
  -4   3  11       69.90       73.82      1.84 o
  -3   3  11        0.01       -1.53      1.28 o
  -2   3  11      268.26      292.58      5.99 o
  -1   3  11       29.88       28.04      2.17 o
   0   3  11        0.06       -0.20      1.02 o
   1   3  11       20.31       18.93      1.85 o
   2   3  11       86.77       86.14      3.93 o
   3   3  11       37.24       39.54      2.53 o
   4   3  11        9.09       11.09      1.54 o
   5   3  11        0.69        2.45      1.72 o
   6   3  11       42.59       50.05      2.57 o
   7   3  11        6.05        8.28      2.17 o
 -11   4  11        5.02        6.80      1.90 o
 -10   4  11      122.33      121.69      4.22 o
  -9   4  11        0.86        2.13      1.94 o
  -8   4  11       21.68       25.92      1.43 o
  -7   4  11      425.47      436.92      9.38 o
  -6   4  11      238.29      241.97      5.68 o
  -5   4  11       20.46       24.57      1.50 o
  -4   4  11       61.03       59.78      1.82 o
  -3   4  11       10.74       10.40      1.41 o
  -2   4  11       88.66       97.16      2.64 o
  -1   4  11      134.88      140.96      6.68 o
   0   4  11       52.72       54.90      2.02 o
   1   4  11      218.38      217.64      8.30 o
   2   4  11      174.15      184.46      4.89 o
   3   4  11      193.53      209.49      5.99 o
   4   4  11       50.01       53.37      2.67 o
   5   4  11       42.24       39.19      3.71 o
   6   4  11        0.28       -1.85      1.92 o
 -10   5  11       12.62        7.98      3.76 o
  -9   5  11        9.00       12.45      2.40 o
  -8   5  11        0.00       -0.44      2.20 o
  -7   5  11        0.19        4.97      2.44 o
  -6   5  11        9.96        9.43      1.63 o
  -5   5  11        2.12        1.88      1.11 o
  -4   5  11       38.26       39.44      3.27 o
  -3   5  11        6.79        6.82      2.35 o
  -2   5  11       47.14       51.82      3.03 o
  -1   5  11       17.52       14.68      1.52 o
   0   5  11       11.47       12.22      1.26 o
   1   5  11       19.09       22.42      1.68 o
   2   5  11       22.53       21.93      1.84 o
   3   5  11        6.94        6.13      1.92 o
   4   5  11        0.46       -0.21      1.99 o
   5   5  11       15.33       13.86      2.70 o
  -9   6  11        1.29        2.99      2.71 o
  -8   6  11        2.07        4.82      2.67 o
  -7   6  11        5.12        5.42      2.98 o
  -6   6  11        3.38        6.08      2.58 o
  -5   6  11       39.42       32.21      3.92 o
  -4   6  11       17.56       19.10      1.86 o
  -3   6  11      125.57      101.25      3.92 o
  -2   6  11       85.58       85.00      3.44 o
  -1   6  11        2.89        1.72      1.72 o
   0   6  11       29.80       26.64      2.90 o
   1   6  11       68.14       63.39      3.12 o
   2   6  11       26.53       29.25      3.08 o
   3   6  11       60.21       66.84      5.17 o
   4   6  11        0.13        4.11      2.15 o
  -7   7  11        0.15       -1.98      5.80 o
  -6   7  11        0.22        1.08      2.63 o
  -5   7  11        0.74       -0.25      1.81 o
  -4   7  11        0.33       -0.13      1.89 o
  -3   7  11        1.28       -0.79      2.25 o
  -2   7  11       46.57       42.63      3.46 o
  -1   7  11        1.40        5.95      1.72 o
   0   7  11        8.41       14.17      2.34 o
   1   7  11       60.94       55.84      3.82 o
   2   7  11        0.38        3.51      1.84 o
   3   7  11        4.65        4.00      2.38 o
  -4   8  11        1.73        2.49      2.21 o
  -3   8  11        4.14       -1.93      3.45 o
  -2   8  11       54.87       49.60      4.75 o
  -1   8  11        8.48        5.68      2.88 o
   0   8  11        0.93       -3.66      2.93 o
 -12   0  12       36.46       27.91      8.84 o
 -11   0  12      127.87      133.71     10.90 o
 -10   0  12        0.40        0.37      0.77 o
  -9   0  12        8.18        8.89      1.04 o
  -8   0  12       42.87       36.24      2.21 o
  -7   0  12       13.19        9.75      1.19 o
  -6   0  12      276.92      288.31      9.05 o
  -5   0  12        2.34        0.78      1.00 o
  -4   0  12       79.74       80.93      2.69 o
  -3   0  12      187.28      207.95      6.90 o
  -2   0  12      194.95      192.35      5.72 o
  -1   0  12      143.20      143.65      6.43 o
   0   0  12       33.48       28.78      3.47 o
   1   0  12        2.83        2.73      2.35 o
   2   0  12      172.15      186.75      8.37 o
   3   0  12        1.82        2.95      1.67 o
   4   0  12       23.35       25.52      4.48 o
   5   0  12        1.38        1.17      1.71 o
   6   0  12        3.46        6.13      2.98 o
   7   0  12        8.90        7.33      6.39 o
 -12   1  12       21.45       23.31      4.13 o
 -11   1  12        0.08        3.08      1.98 o
 -10   1  12        9.90       10.88      1.24 o
  -9   1  12        2.44        2.87      2.27 o
  -8   1  12       16.20       16.32      0.81 o
  -7   1  12       17.25       16.01      1.05 o
  -6   1  12      130.46      134.61      3.15 o
  -5   1  12       81.64       85.73      2.13 o
  -4   1  12      120.31      129.88      2.74 o
  -3   1  12       30.07       32.51      1.53 o
  -2   1  12       99.75      110.83      2.93 o
  -1   1  12       37.03       43.45      1.49 o
   0   1  12        0.27       -0.29      0.73 o
   1   1  12        2.87        1.88      0.80 o
   2   1  12       21.10       21.64      1.24 o
   3   1  12       32.60       35.95      2.84 o
   4   1  12        6.25        8.87      1.50 o
   5   1  12       26.70       26.97      3.31 o
   6   1  12       16.52       17.38      1.83 o
   7   1  12       58.08       53.59      5.17 o
 -12   2  12       62.37       68.20      4.38 o
 -11   2  12       10.76       12.29      3.69 o
 -10   2  12        0.08        1.47      1.42 o
  -9   2  12       19.71       19.75      6.29 o
  -8   2  12        0.08       -0.58      1.06 o
  -7   2  12      463.38      476.28      9.24 o
  -6   2  12       79.45       82.65      2.29 o
  -5   2  12       14.89       14.64      1.48 o
  -4   2  12       55.40       64.03      1.80 o
  -3   2  12      299.53      291.04      7.37 o
  -2   2  12      146.62      169.57      3.57 o
  -1   2  12      791.79      805.36     14.91 o
   0   2  12       76.70       74.43      2.10 o
   1   2  12        6.85        7.14      0.83 o
   2   2  12        9.40        5.02      1.40 o
   3   2  12        0.18        0.50      1.31 o
   4   2  12        3.58        3.50      1.18 o
   5   2  12       39.36       38.14      2.34 o
   6   2  12       89.05       92.71      3.72 o
   7   2  12       43.57       37.66      3.25 o
 -11   3  12       17.93       19.45      3.01 o
 -10   3  12       23.59       18.91      2.60 o
  -9   3  12        2.71        5.93      2.10 o
  -8   3  12      165.79      149.91      4.23 o
  -7   3  12       53.66       46.88      1.73 o
  -6   3  12      107.31      107.89      3.77 o
  -5   3  12       22.42       23.66      1.29 o
  -4   3  12        0.27        2.09      2.00 o
  -3   3  12        4.31        4.88      0.89 o
  -2   3  12       16.94       20.05      1.27 o
  -1   3  12      317.74      322.04      6.56 o
   0   3  12       75.29       74.38      2.66 o
   1   3  12      259.59      251.11      5.99 o
   2   3  12        0.39       -0.12      1.13 o
   3   3  12        1.08        3.48      1.52 o
   4   3  12       26.22       23.08      1.99 o
   5   3  12       10.05        8.10      1.53 o
   6   3  12       16.70       25.72      3.20 o
 -11   4  12        1.60       -0.81      3.67 o
 -10   4  12        8.93       11.99      2.61 o
  -9   4  12       15.89       14.11      1.77 o
  -8   4  12        0.09       -1.84      1.39 o
  -7   4  12      186.70      183.15      4.96 o
  -6   4  12       14.82       15.42      1.28 o
  -5   4  12       86.95       88.74      2.40 o
  -4   4  12        9.28       12.76      1.19 o
  -3   4  12        0.75        0.96      0.85 o
  -2   4  12       99.60       92.36      2.63 o
  -1   4  12      126.63      130.49      4.17 o
   0   4  12      179.32      187.12      7.13 o
   1   4  12      161.49      161.89      4.67 o
   2   4  12       50.79       54.66      3.50 o
   3   4  12        4.05        6.24      1.62 o
   4   4  12       41.67       43.14      2.64 o
   5   4  12       45.60       48.24      3.58 o
   6   4  12       19.45       20.21      2.32 o
 -10   5  12        7.75        8.54      3.20 o
  -9   5  12       13.29       16.11      9.65 o
  -8   5  12       11.79        9.07      2.75 o
  -7   5  12       14.85       19.77      2.93 o
  -6   5  12       21.36       17.77      1.35 o
  -5   5  12        5.95        7.44      1.30 o
  -4   5  12        2.46       -0.24      1.20 o
  -3   5  12      158.38      150.24      4.55 o
  -2   5  12        0.14        0.99      1.39 o
  -1   5  12        5.77        4.12      0.89 o
   0   5  12       21.54       19.94      1.91 o
   1   5  12       75.15       79.57      2.65 o
   2   5  12       52.28       62.60      2.50 o
   3   5  12        3.13        3.62      1.70 o
   4   5  12        0.28        0.82      2.29 o
   5   5  12       22.17       39.10      3.06 o
  -9   6  12        0.11       -1.36      8.05 o
  -8   6  12        1.32       -1.07      3.12 o
  -7   6  12        0.79       -2.31      2.70 o
  -6   6  12       59.94       60.82      3.14 o
  -5   6  12        4.65        6.55      1.57 o
  -4   6  12       38.09       35.95      4.78 o
  -3   6  12       67.25       56.92      3.17 o
  -2   6  12        4.31        6.36      1.85 o
  -1   6  12        6.09        5.92      2.90 o
   0   6  12        0.01       -0.20      0.93 o
   1   6  12       26.38       27.96      2.77 o
   2   6  12       28.00       27.23      3.60 o
   3   6  12       43.89       40.58      3.13 o
   4   6  12       84.07       93.34      4.91 o
  -7   7  12        0.67        2.72      4.98 o
  -6   7  12        0.30        3.56      8.02 o
  -5   7  12       28.60       26.39      3.30 o
  -4   7  12        4.02        2.85      1.79 o
  -3   7  12        1.13        1.40      2.54 o
  -2   7  12        7.01       11.69      2.27 o
  -1   7  12       13.78       14.84      2.31 o
   0   7  12       20.30       19.36      2.90 o
   1   7  12        8.08        3.05      2.87 o
   2   7  12        3.01        0.50      6.05 o
 -12   1  13        0.07        1.03     16.70 o
 -11   1  13        1.08        3.26      1.77 o
 -10   1  13        0.10        2.67      1.55 o
  -9   1  13      156.90      156.60      4.19 o
  -8   1  13        5.32        5.07      1.59 o
  -7   1  13        9.63       11.50      1.47 o
  -6   1  13       12.69       17.38      1.37 o
  -5   1  13       25.12       23.36      1.28 o
  -4   1  13       64.17       59.78      2.13 o
  -3   1  13       48.45       44.19      1.63 o
  -2   1  13       72.40       70.68      2.08 o
  -1   1  13        1.18        0.58      0.93 o
   0   1  13      387.92      407.38      8.11 o
   1   1  13       69.11       73.48      3.25 o
   2   1  13       17.96       14.87      2.12 o
   3   1  13       14.77        9.74      1.09 o
   4   1  13        1.82        1.48      1.15 o
   5   1  13        4.32        1.13      1.70 o
   6   1  13        7.39        6.75      2.83 o
 -11   2  13        0.96        2.39      1.65 o
 -10   2  13        4.41        2.47      1.57 o
  -9   2  13        0.37        3.77      1.36 o
  -8   2  13       94.83       98.28      3.28 o
  -7   2  13       12.65       13.41      2.85 o
  -6   2  13        0.02        0.10      1.16 o
  -5   2  13        1.86        6.19      1.50 o
  -4   2  13       42.91       39.72      1.43 o
  -3   2  13        7.24        7.31      1.16 o
  -2   2  13      490.68      500.25      9.63 o
  -1   2  13        7.82        8.23      0.94 o
   0   2  13        1.00        0.01      0.93 o
   1   2  13       16.53       22.32      1.53 o
   2   2  13       25.34       24.58      1.33 o
   3   2  13        2.62        2.87      1.75 o
   4   2  13       14.29       13.86      4.29 o
   5   2  13       65.70       71.13      3.43 o
   6   2  13        0.30        1.26      2.17 o
 -11   3  13       15.25       18.38      2.66 o
 -10   3  13       28.13       26.13      2.41 o
  -9   3  13        6.12        6.05      1.45 o
  -8   3  13       36.91       26.13      2.35 o
  -7   3  13       97.93       93.69      2.81 o
  -6   3  13        0.30        0.75      0.93 o
  -5   3  13       99.88       96.31      2.95 o
  -4   3  13      130.56      124.28      3.68 o
  -3   3  13        0.47        2.82      1.06 o
  -2   3  13       53.32       50.92      2.41 o
  -1   3  13      110.84      107.24      2.78 o
   0   3  13      287.56      298.52      7.36 o
   1   3  13      100.68       92.33      3.17 o
   2   3  13        0.17        2.28      1.25 o
   3   3  13        3.85        5.20      2.48 o
   4   3  13        1.18        2.99      1.70 o
   5   3  13       24.19       20.35      2.37 o
   6   3  13        0.17       -3.48      2.32 o
 -10   4  13       31.72       32.60      2.51 o
  -9   4  13       19.28       22.17      2.63 o
  -8   4  13       12.59       17.73      2.79 o
  -7   4  13       44.99       46.51      2.16 o
  -6   4  13       93.19       89.80      4.81 o
  -5   4  13        6.93        5.83      0.95 o
  -4   4  13       23.58       22.19      2.15 o
  -3   4  13      181.25      181.10      4.37 o
  -2   4  13      111.82      100.12      2.67 o
  -1   4  13       44.06       45.11      2.15 o
   0   4  13       98.48       89.13      2.77 o
   1   4  13      202.77      212.23      6.71 o
   2   4  13       25.34       27.45      1.88 o
   3   4  13      165.30      164.83      5.32 o
   4   4  13        0.98        0.15      1.74 o
   5   4  13       10.76       12.20      3.70 o
  -9   5  13       14.99        9.78      3.95 o
  -8   5  13        0.88       -0.77      2.92 o
  -7   5  13       11.65       13.60      5.14 o
  -6   5  13        8.99        8.67      1.71 o
  -5   5  13        9.62        7.20      1.27 o
  -4   5  13       10.54       10.34      1.59 o
  -3   5  13       80.66       82.07      3.33 o
  -2   5  13       41.34       33.38      2.21 o
  -1   5  13       40.95       43.00      1.77 o
   0   5  13        2.44        3.90      1.10 o
   1   5  13        0.12        1.71      1.94 o
   2   5  13       73.13       70.76      3.40 o
   3   5  13       69.23       74.03      4.58 o
   4   5  13       48.07       50.23      3.52 o
  -8   6  13        0.01       -2.16      3.10 o
  -7   6  13        2.64       -1.71      2.52 o
  -6   6  13       10.72       14.19      6.83 o
  -5   6  13        1.71        3.93      1.57 o
  -4   6  13        9.79        7.56      3.40 o
  -3   6  13        6.46        3.45      1.54 o
  -2   6  13        2.84        3.48      1.89 o
  -1   6  13       77.82       85.44      4.04 o
   0   6  13        8.11        9.16      1.18 o
   1   6  13       20.97       19.71      2.88 o
   2   6  13        8.92       10.39      3.03 o
   3   6  13        0.15        0.83      3.37 o
  -6   7  13        0.91        1.77      3.65 o
  -5   7  13        9.28        2.57      5.17 o
  -4   7  13        3.44        3.69      1.82 o
  -3   7  13        5.42        4.54      2.35 o
  -2   7  13       17.40       13.19      2.31 o
  -1   7  13       55.75       50.81      3.79 o
   0   7  13        2.81        2.15      3.03 o
   1   7  13       20.50       33.88      4.20 o
 -12   0  14        5.52        6.95      3.20 o
 -11   0  14        8.32        6.03      3.34 o
 -10   0  14       22.86       34.52      4.26 o
  -9   0  14       28.38       24.67      1.56 o
  -8   0  14      227.03      246.39     16.99 o
  -7   0  14        9.37        9.49      1.56 o
  -6   0  14        6.46        8.34      1.54 o
  -5   0  14       19.22       17.29      2.16 o
  -4   0  14      416.68      427.54     12.92 o
  -3   0  14     2667.19     2902.01    106.28 o
  -2   0  14      394.32      400.57     15.43 o
  -1   0  14      311.00      328.03     10.86 o
   0   0  14       60.56       65.21      3.02 o
   1   0  14        6.05        3.15      2.41 o
   2   0  14        4.68        3.99      1.38 o
   3   0  14       41.63       36.58      2.72 o
   4   0  14       58.13       56.38      3.29 o
   5   0  14      170.88      162.63     12.91 o
   6   0  14       10.81       -8.08      5.39 o
 -11   1  14        0.72        0.12      1.45 o
 -10   1  14       49.04       50.02      2.76 o
  -9   1  14       11.67       13.25      2.03 o
  -8   1  14       27.15       25.58      3.08 o
  -7   1  14      234.64      227.17      5.50 o
  -6   1  14       12.22       11.05      1.23 o
  -5   1  14       29.06       27.21      1.31 o
  -4   1  14        6.63        5.30      1.00 o
  -3   1  14      612.80      660.97     13.55 o
  -2   1  14      291.04      303.81      6.62 o
  -1   1  14      820.06      843.01     17.65 o
   0   1  14        5.68        3.99      1.04 o
   1   1  14       41.61       31.94      1.92 o
   2   1  14        8.48       10.41      1.39 o
   3   1  14      175.13      163.50      5.72 o
   4   1  14        0.98        2.96      1.25 o
   5   1  14       13.63       14.98      2.43 o
   6   1  14        1.11        6.26      2.70 o
 -11   2  14        2.27        0.41      1.95 o
 -10   2  14        2.11        0.06      2.61 o
  -9   2  14        8.98        9.00      1.62 o
  -8   2  14      142.07      152.85      4.08 o
  -7   2  14      722.31      733.76     15.22 o
  -6   2  14       91.79       83.85      2.32 o
  -5   2  14        0.05        0.57      0.97 o
  -4   2  14      150.72      148.85      3.55 o
  -3   2  14       77.99       76.76      2.59 o
  -2   2  14       29.84       32.79      1.56 o
  -1   2  14       82.65       78.34      2.81 o
   0   2  14      445.25      468.58     10.85 o
   1   2  14      165.46      168.56      4.05 o
   2   2  14      114.77      103.07      3.20 o
   3   2  14       76.85       66.81      4.51 o
   4   2  14        2.21        4.28      1.61 o
   5   2  14       33.99       34.00      3.10 o
 -11   3  14        0.08        5.20      1.73 o
 -10   3  14        0.73       -3.36      2.24 o
  -9   3  14        6.77        5.26      2.22 o
  -8   3  14        5.33        7.27      1.07 o
  -7   3  14      219.28      240.52      6.08 o
  -6   3  14      103.67      107.99      3.01 o
  -5   3  14       66.25       50.16      1.98 o
  -4   3  14       22.72       17.23      1.24 o
  -3   3  14       43.55       45.52      1.64 o
  -2   3  14       60.61       50.87      3.62 o
  -1   3  14       24.89       26.65      1.79 o
   0   3  14      394.95      427.16     10.58 o
   1   3  14        0.60       -0.22      1.07 o
   2   3  14        0.32        0.46      2.00 o
   3   3  14        8.75        5.82      1.57 o
   4   3  14        7.65        5.13      2.60 o
   5   3  14       29.88       38.71      3.57 o
 -10   4  14       25.45       33.35      4.03 o
  -9   4  14        4.76        3.27      2.29 o
  -8   4  14        2.08        3.35      3.06 o
  -7   4  14       25.92       24.02      1.78 o
  -6   4  14        2.98       -0.13      1.75 o
  -5   4  14       28.58       23.04      1.68 o
  -4   4  14        1.29        1.01      0.80 o
  -3   4  14       34.85       33.49      1.60 o
  -2   4  14      285.02      299.93      7.94 o
  -1   4  14        7.07        7.00      1.26 o
   0   4  14       64.96       52.97      4.14 o
   1   4  14        8.18        4.07      1.24 o
   2   4  14      118.66      128.81      4.89 o
   3   4  14       12.43       14.84      2.38 o
   4   4  14       14.51       13.91      2.76 o
  -9   5  14       19.73       23.60      3.87 o
  -8   5  14        1.75        2.75      3.06 o
  -7   5  14        0.08       -4.70      3.13 o
  -6   5  14        5.96        3.99      1.50 o
  -5   5  14        0.42        1.29      1.61 o
  -4   5  14        4.77        2.88      1.68 o
  -3   5  14        8.50       10.27      2.44 o
  -2   5  14        6.28        7.00      1.11 o
  -1   5  14        0.44       -1.17      1.03 o
   0   5  14        9.55        7.67      1.20 o
   1   5  14       83.70       74.97      3.59 o
   2   5  14       26.04       22.72      2.78 o
   3   5  14        0.88        3.21      2.58 o
  -8   6  14        0.11        4.83      4.61 o
  -7   6  14        3.47        0.27      3.57 o
  -6   6  14        1.13        0.05      2.02 o
  -5   6  14        7.04       12.38      2.26 o
  -4   6  14        0.72        4.43      1.78 o
  -3   6  14        0.93        2.90      1.94 o
  -2   6  14        6.64        7.25      1.85 o
  -1   6  14       21.68       18.92      3.49 o
   0   6  14       14.10       13.83      2.23 o
   1   6  14        1.62        3.49      1.82 o
   2   6  14        2.72        5.56      2.50 o
  -5   7  14       10.45        8.58      5.23 o
  -4   7  14        3.56        5.60      2.14 o
  -3   7  14        6.92        3.25      2.13 o
  -2   7  14        0.11       -1.39      2.75 o
  -1   7  14        4.51        4.93      2.83 o
 -11   1  15       18.70       20.28      2.14 o
 -10   1  15        1.38        1.33      2.40 o
  -9   1  15        5.26        7.04      1.67 o
  -8   1  15       19.71       20.07      1.45 o
  -7   1  15       57.76       62.48      2.93 o
  -6   1  15      460.98      471.09      9.31 o
  -5   1  15      112.87      114.05      3.25 o
  -4   1  15       80.21       73.00      2.18 o
  -3   1  15       57.02       56.71      2.06 o
  -2   1  15        4.23        2.16      1.24 o
  -1   1  15      549.16      587.66     14.61 o
   0   1  15       57.60       52.00      1.80 o
   1   1  15       24.03       23.42      2.77 o
   2   1  15      107.34      100.34      3.69 o
   3   1  15       13.91       16.62      1.48 o
   4   1  15        0.92        0.66      1.00 o
   5   1  15        8.79       10.07      3.35 o
 -11   2  15       15.41       10.90      4.92 o
 -10   2  15        0.11        0.84      1.90 o
  -9   2  15       12.34       12.34      4.49 o
  -8   2  15      295.29      276.78      6.30 o
  -7   2  15        6.68        3.86      1.18 o
  -6   2  15       34.40       31.73      3.53 o
  -5   2  15      561.24      620.66     12.45 o
  -4   2  15       26.65       25.58      1.36 o
  -3   2  15       31.07       33.93      1.73 o
  -2   2  15       26.37       27.25      1.53 o
  -1   2  15        2.93        5.15      1.08 o
   0   2  15       83.30       85.14      3.28 o
   1   2  15      177.69      178.47      5.47 o
   2   2  15        0.00       -1.11      1.06 o
   3   2  15        6.52        4.85      1.64 o
   4   2  15        0.01        2.85      1.92 o
   5   2  15        0.23        0.07      3.03 o
 -10   3  15        8.07        8.40      2.16 o
  -9   3  15       15.55       20.77      2.72 o
  -8   3  15        1.64        1.65      1.65 o
  -7   3  15      326.75      364.29      8.50 o
  -6   3  15        6.60       11.91      2.08 o
  -5   3  15      133.12      113.79      5.12 o
  -4   3  15        2.06       -0.80      1.11 o
  -3   3  15       63.29       62.29      2.34 o
  -2   3  15      172.71      174.72      4.58 o
  -1   3  15        3.46        2.95      1.27 o
   0   3  15      162.36      162.04      4.76 o
   1   3  15      357.12      383.62      9.80 o
   2   3  15       47.49       50.93      2.86 o
   3   3  15        8.46        8.30      2.79 o
   4   3  15        5.74        6.26      4.24 o
 -10   4  15       17.31       24.85      4.71 o
  -9   4  15        1.53       -1.52      2.56 o
  -8   4  15        5.55        4.64      1.92 o
  -7   4  15       89.23       97.02      4.74 o
  -6   4  15      141.26      151.04      4.67 o
  -5   4  15        1.10        3.28      1.83 o
  -4   4  15        0.04        0.55      1.21 o
  -3   4  15        0.20        0.88      0.90 o
  -2   4  15        3.63        2.96      1.29 o
  -1   4  15       55.45       52.64      2.48 o
   0   4  15        0.45       -0.48      1.37 o
   1   4  15        6.30        6.05      1.11 o
   2   4  15       31.10       30.48      2.39 o
   3   4  15       12.55       10.45      3.02 o
  -8   5  15       12.90        8.94      5.76 o
  -7   5  15       20.16       19.19      2.34 o
  -6   5  15        0.38       -0.52      4.64 o
  -5   5  15       20.12       12.42      1.87 o
  -4   5  15        9.88        8.23      1.59 o
  -3   5  15       91.49       81.29      6.06 o
  -2   5  15       48.51       39.03      1.90 o
  -1   5  15        0.92        0.93      1.64 o
   0   5  15        0.09        0.68      2.00 o
   1   5  15       63.38       55.77      3.49 o
   2   5  15       15.25       10.52      5.64 o
  -7   6  15        2.53        9.52      5.26 o
  -6   6  15       29.14       37.64      3.85 o
  -5   6  15        4.80        5.97      3.61 o
  -4   6  15        2.59        2.18      1.96 o
  -3   6  15        5.71        6.27      2.38 o
  -2   6  15       10.12        3.95      1.91 o
  -1   6  15        0.42       -1.19      2.30 o
   0   6  15        0.01       -1.86      3.18 o
   1   6  15        1.32       -1.09      4.36 o
 -11   0  16        0.42        2.32      6.08 o
 -10   0  16       75.51       78.49      3.37 o
  -9   0  16      366.04      364.30     15.40 o
  -8   0  16       61.20       54.74      3.38 o
  -7   0  16       48.10       58.32      3.85 o
  -6   0  16      245.92      251.52     14.64 o
  -5   0  16      505.23      533.30     19.45 o
  -4   0  16        0.05        2.20      1.63 o
  -3   0  16       75.23       72.49      3.75 o
  -2   0  16      256.95      272.17      8.67 o
  -1   0  16      179.00      173.27      8.24 o
   0   0  16      253.01      239.90     10.19 o
   1   0  16      113.57      108.89      6.40 o
   2   0  16        7.39        6.55      1.83 o
   3   0  16        2.36        2.21      2.50 o
   4   0  16       42.22       22.52      4.67 o
 -11   1  16        2.80        2.28      2.34 o
 -10   1  16       21.50       27.76      1.45 o
  -9   1  16        2.12        4.11      2.05 o
  -8   1  16       36.53       42.06      3.18 o
  -7   1  16        6.42        8.66      1.18 o
  -6   1  16       28.02       25.43      1.54 o
  -5   1  16       30.35       30.26      1.51 o
  -4   1  16      153.33      153.66      3.95 o
  -3   1  16      385.89      397.67     10.15 o
  -2   1  16      203.28      198.71      6.13 o
  -1   1  16       76.12       77.53      5.22 o
   0   1  16        8.27        5.31      1.43 o
   1   1  16       79.62       78.04      3.24 o
   2   1  16        1.48       -1.59      1.32 o
   3   1  16        0.05        1.73      1.16 o
   4   1  16        0.29        0.89      1.57 o
 -10   2  16       28.73       33.86      3.92 o
  -9   2  16       15.75       15.50      2.10 o
  -8   2  16       23.71       28.67      2.99 o
  -7   2  16       19.87       15.41      1.33 o
  -6   2  16      502.09      523.57     11.83 o
  -5   2  16       95.11       93.62      3.40 o
  -4   2  16      199.28      202.36      4.95 o
  -3   2  16       24.42       16.95      1.57 o
  -2   2  16       14.43       14.72      1.52 o
  -1   2  16       13.91       11.98      1.84 o
   0   2  16        5.61        5.49      1.17 o
   1   2  16        3.08        2.80      1.01 o
   2   2  16        5.40        2.00      1.18 o
   3   2  16       31.01       19.19      2.42 o
   4   2  16        0.18        1.89      2.41 o
 -10   3  16        5.41        3.04      3.34 o
  -9   3  16       19.03       24.82      4.38 o
  -8   3  16       21.90       28.22      2.17 o
  -7   3  16      113.00      113.82      4.72 o
  -6   3  16      204.30      187.28      5.39 o
  -5   3  16      171.08      171.43      4.65 o
  -4   3  16       80.29       82.95      3.45 o
  -3   3  16        4.71        2.73      1.07 o
  -2   3  16       11.14       10.77      1.27 o
  -1   3  16       30.96       26.52      1.45 o
   0   3  16       16.81       18.25      2.61 o
   1   3  16      252.14      242.07      7.21 o
   2   3  16       43.05       41.35      4.11 o
   3   3  16        0.06        0.41      4.22 o
  -9   4  16       22.39       30.40      4.97 o
  -8   4  16       40.42       37.19      2.32 o
  -7   4  16       15.28       16.62      2.45 o
  -6   4  16      150.38      158.73      5.45 o
  -5   4  16      107.86      122.05      4.62 o
  -4   4  16        2.68        1.19      2.22 o
  -3   4  16       10.37       11.94      1.29 o
  -2   4  16       38.33       31.96      3.38 o
  -1   4  16       21.24       16.26      2.15 o
   0   4  16        7.19        8.54      1.56 o
   1   4  16        9.84        9.14      2.12 o
   2   4  16       16.34       15.42      3.46 o
  -8   5  16        2.13       -2.95      4.57 o
  -7   5  16       27.28       31.29      5.55 o
  -6   5  16       25.10       23.05      2.56 o
  -5   5  16        6.04        3.98      1.54 o
  -4   5  16       74.47       73.64      3.44 o
  -3   5  16        3.72        5.90      1.81 o
  -2   5  16        4.33        3.80      0.98 o
  -1   5  16       17.05       13.64      2.05 o
   0   5  16        5.58        2.95      1.81 o
   1   5  16        0.01       -0.19      2.06 o
  -6   6  16       20.72        9.68      2.79 o
  -5   6  16        0.82        1.73      1.92 o
  -4   6  16       21.74       24.12      3.13 o
  -3   6  16       40.99       50.00      4.16 o
  -2   6  16        2.06        1.64      2.57 o
  -1   6  16        8.99        8.52      4.11 o
 -10   1  17        4.22        1.06      1.47 o
  -9   1  17        2.69        3.20      2.44 o
  -8   1  17       39.68       45.62      3.83 o
  -7   1  17       77.29       61.57      4.43 o
  -6   1  17       10.35        9.56      1.53 o
  -5   1  17        0.07        0.51      1.14 o
  -4   1  17      192.99      184.68      4.86 o
  -3   1  17        3.74        4.08      1.38 o
  -2   1  17        2.37       -0.10      1.61 o
  -1   1  17       11.26        8.80      1.20 o
   0   1  17        9.33       10.89      1.46 o
   1   1  17       17.83       18.13      3.55 o
   2   1  17        4.53        4.87      1.43 o
   3   1  17        1.15        3.63      1.75 o
 -10   2  17        0.53        0.66      3.33 o
  -9   2  17        3.33        5.52      2.32 o
  -8   2  17        7.32        7.04      2.25 o
  -7   2  17       30.47       25.55      2.86 o
  -6   2  17      154.69      154.27      4.40 o
  -5   2  17       10.86        4.51      1.28 o
  -4   2  17        2.18        1.51      1.11 o
  -3   2  17       39.32       41.37      2.01 o
  -2   2  17       29.42       26.66      1.73 o
  -1   2  17        1.71        3.30      1.29 o
   0   2  17       19.21       18.10      2.13 o
   1   2  17       13.67       13.29      3.38 o
   2   2  17        8.16        8.60      2.18 o
   3   2  17       17.80       19.96      3.45 o
  -9   3  17       65.78       49.13      5.05 o
  -8   3  17        0.04        2.03      1.41 o
  -7   3  17        1.04        2.98      1.42 o
  -6   3  17       35.74       38.19      2.82 o
  -5   3  17      110.78      101.68      8.87 o
  -4   3  17       10.64        9.48      1.57 o
  -3   3  17        0.02        1.26      1.15 o
  -2   3  17       14.34       16.37      1.61 o
  -1   3  17       27.18       27.39      2.46 o
   0   3  17        0.08       -1.42      1.70 o
   1   3  17       16.18       16.78      2.45 o
   2   3  17        0.73        3.76      2.23 o
  -8   4  17       17.70        8.02      5.26 o
  -7   4  17      147.15      147.44      6.67 o
  -6   4  17        1.75        1.44      2.19 o
  -5   4  17       16.92       15.47      1.75 o
  -4   4  17       27.73       23.44      2.03 o
  -3   4  17       13.52       16.39      1.45 o
  -2   4  17        4.96        5.24      1.43 o
  -1   4  17        7.25        6.83      1.48 o
   0   4  17        0.00        3.49      2.28 o
   1   4  17       13.41       15.32      2.70 o
  -7   5  17        0.95       -4.32      3.57 o
  -6   5  17        9.09       10.82      4.83 o
  -5   5  17        2.48       -1.50      1.92 o
  -4   5  17       35.87       29.04      3.97 o
  -3   5  17       38.36       38.68      3.01 o
  -2   5  17       46.88       44.28      3.72 o
  -1   5  17       42.70       36.09      3.26 o
   0   5  17        1.30        2.93      2.38 o
 -10   0  18       13.58       21.05      5.58 o
  -9   0  18        0.10        4.04      1.83 o
  -8   0  18       13.16       17.62      2.60 o
  -7   0  18       66.35       65.38      4.21 o
  -6   0  18        1.14        4.62      3.85 o
  -5   0  18       27.79       31.47      2.56 o
  -4   0  18        0.35        0.12      1.66 o
  -3   0  18       49.04       45.78      3.57 o
  -2   0  18        8.93        9.00      1.95 o
  -1   0  18        0.11        2.30      3.33 o
   0   0  18       11.75       14.53      2.10 o
   1   0  18       27.06       24.75      5.70 o
   2   0  18       19.15       17.83      3.29 o
 -10   1  18        0.15        6.40      5.28 o
  -9   1  18        0.56        1.64      1.57 o
  -8   1  18       94.01       89.06      3.93 o
  -7   1  18       40.67       42.21      2.47 o
  -6   1  18        0.05        1.13      1.48 o
  -5   1  18       10.60        9.12      2.00 o
  -4   1  18      191.72      185.45      8.44 o
  -3   1  18       44.26       44.30      2.20 o
  -2   1  18        1.03        1.54      1.65 o
  -1   1  18        1.51        1.11      1.25 o
   0   1  18        0.79        0.87      1.59 o
   1   1  18       12.83       13.48      1.86 o
   2   1  18        0.03        4.45      1.98 o
  -9   2  18        0.00        0.95      3.17 o
  -8   2  18       45.47       43.58      2.64 o
  -7   2  18        6.49        7.63      2.25 o
  -6   2  18       56.56       66.95      5.40 o
  -5   2  18        9.65        6.48      1.43 o
  -4   2  18       19.65       22.50      1.61 o
  -3   2  18       49.11       46.56      2.22 o
  -2   2  18        4.75        4.50      1.33 o
  -1   2  18        1.63        2.68      1.50 o
   0   2  18        2.19        4.71      1.25 o
   1   2  18        5.77        4.20      1.81 o
   2   2  18       11.23        8.73      2.35 o
  -9   3  18       17.09       13.41      4.70 o
  -8   3  18       32.83       32.06      2.32 o
  -7   3  18       31.91       33.61      3.21 o
  -6   3  18       17.86       28.17      3.26 o
  -5   3  18      127.41      121.36      4.34 o
  -4   3  18       12.20       15.42      2.21 o
  -3   3  18        2.44        2.58      1.31 o
  -2   3  18        6.67        7.11      1.77 o
  -1   3  18       26.04       20.76      1.73 o
   0   3  18       18.89       25.34      2.77 o
   1   3  18       49.67       48.88      4.34 o
  -7   4  18        6.36        9.39      5.80 o
  -6   4  18        0.11        1.88      2.55 o
  -5   4  18        1.08        2.35      2.00 o
  -4   4  18        0.81        3.67      2.00 o
  -3   4  18        9.57       11.57      2.34 o
  -2   4  18       14.29        8.60      4.39 o
  -1   4  18        4.66        6.36      3.49 o
   0   4  18        0.00        5.88      3.49 o
  -5   5  18        1.97       -5.33      3.85 o
  -4   5  18        8.08        6.95      2.48 o
  -3   5  18       24.57       20.31      3.11 o
  -2   5  18       36.74       30.86      3.91 o
  -9   1  19       21.58       30.94      4.48 o
  -8   1  19       23.30       25.83      2.64 o
  -7   1  19        2.24        1.37      1.72 o
  -6   1  19        3.39        6.94      2.44 o
  -5   1  19        3.94        3.58      1.32 o
  -4   1  19        2.59        4.11      3.17 o
  -3   1  19        1.37       -1.42      1.52 o
  -2   1  19        2.76        5.49      1.57 o
  -1   1  19       27.82       31.48      1.97 o
   0   1  19       55.89       63.92      9.81 o
   1   1  19        0.08       -0.85      2.24 o
  -8   2  19       15.96       14.93      2.13 o
  -7   2  19        2.26        0.85      1.64 o
  -6   2  19        0.53        0.19      1.84 o
  -5   2  19        0.97        4.23      1.88 o
  -4   2  19        7.94        6.21      1.68 o
  -3   2  19        2.12        1.53      1.75 o
  -2   2  19        0.15       -0.84      1.65 o
  -1   2  19        4.22        3.66      1.54 o
   0   2  19        0.63        3.98      1.96 o
   1   2  19        3.66        8.38      3.14 o
  -7   3  19       13.59       17.83      2.51 o
  -6   3  19       35.56       39.01      2.97 o
  -5   3  19        6.99        4.12      1.77 o
  -4   3  19        7.44        6.20      1.75 o
  -3   3  19        2.38        3.59      2.44 o
  -2   3  19        9.79        9.01      1.87 o
  -1   3  19        4.37        5.48      1.94 o
   0   3  19        6.47        9.53      2.77 o
  -6   4  19        2.15       -0.68      7.30 o
  -5   4  19       11.32       15.35      2.81 o
  -4   4  19       27.69       28.63      8.37 o
  -3   4  19       44.25       47.87      4.00 o
  -2   4  19       18.51       18.68      2.50 o
  -8   0  20       40.21       40.29      6.33 o
  -7   0  20        8.47        9.20      3.08 o
  -6   0  20        1.86        3.01      2.47 o
  -5   0  20        0.10        1.68      2.84 o
  -4   0  20       58.68       52.99      4.54 o
  -3   0  20        1.89        3.50      1.88 o
  -2   0  20        5.34        3.67      2.83 o
  -1   0  20       15.84        8.77      2.48 o
   0   0  20        1.83        2.76      2.63 o
  -8   1  20        9.49       10.30      3.05 o
  -7   1  20        4.61        3.66      1.84 o
  -6   1  20        1.08        3.42      1.65 o
  -5   1  20        7.40        8.11      2.24 o
  -4   1  20       26.98       30.12      3.65 o
  -3   1  20        4.32        7.41      2.15 o
  -2   1  20        2.48        4.35      1.65 o
  -1   1  20      111.92      122.30      8.95 o
  -7   2  20       59.20       63.50      3.40 o
  -6   2  20       14.43       13.51      3.73 o
  -5   2  20        1.73       -1.16      3.02 o
  -4   2  20       12.10       12.72      2.36 o
  -3   2  20        0.36        0.50      2.50 o
  -2   2  20        6.19       13.54      2.44 o
  -1   2  20        9.87       12.41      2.81 o
  -6   3  20       10.68       10.17      2.25 o
  -5   3  20       22.99       21.51      3.58 o
  -4   3  20        9.63       16.67      3.85 o
  -3   3  20        0.55       -0.43      2.17 o
  -6   1  21        0.01        0.49      2.16 o
  -5   1  21        3.51        5.17      6.07 o
  -4   1  21        1.06        1.31      3.67 o
  -3   1  21        0.35        3.06      2.20 o
 
